# Supplementary material for: ﻿Typification of 14 names in the Dianthusvirgineus group (Caryophyllaceae)
Source: PhytoKeys. 2021 Dec 13;187:1–14. doi: 10.3897/phytokeys.187.75534 (PMC8688405; doi:10.3897/phytokeys.187.75534)
Supplement: XML Treatment for Dianthus aggericola [file phytokeys.187.75534-treatment1.xml]

<!DOCTYPE tp:taxon-treatment
  PUBLIC "-//TaxonX//DTD Taxonomic Treatment Publishing DTD v0 20100105//EN" "tax-treatment-NSO.dtd">
<tp:taxon-treatment xmlns:tp="http://www.plazi.org/taxpub"><tp:treatment-meta><kwd-group><label>Taxon classification</label><kwd>
              <named-content content-type="kingdom">Plantae</named-content>
            </kwd><kwd>
              <named-content content-type="order">Caryophyllales</named-content>
            </kwd><kwd>
              <named-content content-type="family">Caryophyllaceae</named-content>
            </kwd></kwd-group><mixed-citation publication-type="journal"><person-group><name><surname>Domina</surname><given-names>Gianniantonio</given-names></name><name><surname>Astuti</surname><given-names>Giovanni</given-names></name><name><surname>Bacchetta</surname><given-names>Gianluigi</given-names></name><name><surname>Barone</surname><given-names>Giulio</given-names></name><name><surname>Rešetnik</surname><given-names>Ivana</given-names></name><name><surname>Terlevic</surname><given-names>Ana</given-names></name><name><surname>Thiébaut</surname><given-names>Melanie</given-names></name><name><surname>Peruzzi</surname><given-names>Lorenzo</given-names></name></person-group><article-title>﻿Typification of 14 names in the <italic><tp:taxon-name><tp:taxon-name-part taxon-name-part-type="genus" reg="Dianthus">Dianthus</tp:taxon-name-part><tp:taxon-name-part taxon-name-part-type="species" reg="virgineus">virgineus</tp:taxon-name-part></tp:taxon-name></italic> group (<tp:taxon-name><tp:taxon-name-part taxon-name-part-type="genus" reg="Caryophyllaceae">Caryophyllaceae</tp:taxon-name-part></tp:taxon-name>)</article-title><source>PhytoKeys</source><day>13</day><month>12</month><year>2021</year><volume>187</volume><fpage>1</fpage><lpage>14</lpage><pub-id pub-id-type="doi">10.3897/phytokeys.187.75534</pub-id></mixed-citation></tp:treatment-meta><tp:nomenclature><label>﻿</label><tp:taxon-name>
            <object-id xmlns:xlink="http://www.w3.org/1999/xlink" content-type="arpha" xlink:type="simple">6E5DC971-4655-59E9-8816-8397A9FAA569</object-id>
            <tp:taxon-name-part taxon-name-part-type="genus" reg="Dianthus">Dianthus</tp:taxon-name-part>
            <tp:taxon-name-part taxon-name-part-type="species" reg="aggericola">aggericola</tp:taxon-name-part>
          </tp:taxon-name><tp:taxon-authority>Jord. in Billot, Annot.: 48. 1856. [December 1856]</tp:taxon-authority><tp:nomenclature-citation-list><tp:nomenclature-citation><tp:taxon-name>
                <tp:taxon-name-part taxon-name-part-type="genus" reg="Dianthus"/>
                <tp:taxon-name-part taxon-name-part-type="species" reg="virgineus"/>
              </tp:taxon-name><comment>= <tp:taxon-name><tp:taxon-name-part taxon-name-part-type="genus" reg="Dianthus">D.</tp:taxon-name-part><tp:taxon-name-part taxon-name-part-type="species" reg="virgineus">virgineus</tp:taxon-name-part></tp:taxon-name> L., Sp. Pl. 1: 412. 1753. Ind. Loc.: “du Reculet (Ain)”. </comment></tp:nomenclature-citation></tp:nomenclature-citation-list></tp:nomenclature><tp:treatment-sec sec-type="material" id="SECID0E1DAE"><title>Type.</title><p>(lectotype here designated): <italic><tp:taxon-name><tp:taxon-name-part taxon-name-part-type="genus" reg="Dianthus">Dianthus</tp:taxon-name-part><tp:taxon-name-part taxon-name-part-type="species" reg="aggericola">aggericola</tp:taxon-name-part></tp:taxon-name></italic> Jord., du Reculet, 8 July 1854 [A. Jordan], LY0079734!</p></tp:treatment-sec><tp:treatment-sec sec-type="notes" id="SECID0ELEAE"><title>Note.</title><p>No other original material was found in the surveyed herbaria. According to the label, this plant was originally collected in Reculet and then grown in Jordan’s garden, where it was collected in July. As a matter of fact, besides his huge herbarium and library, Alexis Jordan owned a one-hectare experimental garden. We know that he used it to sow most species every year, while maintaining alive perennial ones, and that he regularly made herbarium sheets from these cultivated plants. In this context, the notion of original material requires particular attention (<xref ref-type="bibr" rid="B35">Thiebaut and Tison 2016</xref>).</p><p>The lectotype designated here matches the protologue and corresponds to the current application of the name, which is considered a heterotypic synonym of <italic><tp:taxon-name><tp:taxon-name-part taxon-name-part-type="genus" reg="Dianthus">D.</tp:taxon-name-part><tp:taxon-name-part taxon-name-part-type="species" reg="godronianus">godronianus</tp:taxon-name-part></tp:taxon-name></italic> Jord. in <xref ref-type="bibr" rid="B26">Kerguélen (1993)</xref>, in turn, currently considered a heterotypic synonym of <italic><tp:taxon-name><tp:taxon-name-part taxon-name-part-type="genus" reg="Dianthus">D.</tp:taxon-name-part><tp:taxon-name-part taxon-name-part-type="species" reg="virgineus">virgineus</tp:taxon-name-part></tp:taxon-name></italic> (<xref ref-type="bibr" rid="B15">Domina et al. 2021</xref>). The lectotype of <italic><tp:taxon-name><tp:taxon-name-part taxon-name-part-type="genus" reg="Dianthus">D.</tp:taxon-name-part><tp:taxon-name-part taxon-name-part-type="species" reg="aggericola">aggericola</tp:taxon-name-part></tp:taxon-name></italic> and that of <italic><tp:taxon-name><tp:taxon-name-part taxon-name-part-type="genus" reg="Dianthus">D.</tp:taxon-name-part><tp:taxon-name-part taxon-name-part-type="species" reg="virgineus">virgineus</tp:taxon-name-part></tp:taxon-name></italic>, have the same leaf length and width, uniflowered scapes, the same length and shape of outer and inner bracts, the same calyx length and shape. We, therefore, confirm this synonymy.</p></tp:treatment-sec><ref-list><ref id="B35"><mixed-citation xmlns:xlink="http://www.w3.org/1999/xlink" xlink:type="simple"><person-group><name name-style="western"><surname>Thiebaut</surname><given-names>M</given-names></name><name name-style="western"><surname>Tison</surname><given-names>J-M</given-names></name></person-group> (<year>2016</year>) <article-title>Typification of thirty-two names given by Alexis Jordan in the genus <italic><tp:taxon-name><tp:taxon-name-part taxon-name-part-type="genus">Biscutella</tp:taxon-name-part></tp:taxon-name></italic> (<tp:taxon-name><tp:taxon-name-part taxon-name-part-type="family">Brassicaceae</tp:taxon-name-part></tp:taxon-name>).</article-title><source>Phytotaxa</source><volume>269</volume>(<issue>2</issue>): <fpage>103</fpage>–<lpage>112</lpage>. <ext-link xlink:type="simple" ext-link-type="doi" xlink:href="10.11646/phytotaxa.269.2.3">https://doi.org/10.11646/phytotaxa.269.2.3</ext-link></mixed-citation></ref><ref id="B26"><mixed-citation xmlns:xlink="http://www.w3.org/1999/xlink" xlink:type="simple"><person-group><name name-style="western"><surname>Kerguélen</surname><given-names>M</given-names></name></person-group> (<year>1993</year>) Index synonymique de la flore de France. Muséum national d’histoire naturelle, Paris.</mixed-citation></ref><ref id="B15"><mixed-citation xmlns:xlink="http://www.w3.org/1999/xlink" xlink:type="simple"><person-group><name name-style="western"><surname>Domina</surname><given-names>G</given-names></name><name name-style="western"><surname>Astuti</surname><given-names>G</given-names></name><name name-style="western"><surname>Barone</surname><given-names>G</given-names></name><name name-style="western"><surname>Gargano</surname><given-names>D</given-names></name><name name-style="western"><surname>Minuto</surname><given-names>L</given-names></name><name name-style="western"><surname>Varaldo</surname><given-names>L</given-names></name><name name-style="western"><surname>Peruzzi</surname><given-names>L</given-names></name></person-group> (<year>2021</year>) <article-title>Lectotypification of the name <italic><tp:taxon-name><tp:taxon-name-part taxon-name-part-type="genus">Dianthus</tp:taxon-name-part><tp:taxon-name-part taxon-name-part-type="species">virgineus</tp:taxon-name-part></tp:taxon-name></italic> and consequences within the <italic><tp:taxon-name><tp:taxon-name-part taxon-name-part-type="genus">D.</tp:taxon-name-part><tp:taxon-name-part taxon-name-part-type="species">sylvestris</tp:taxon-name-part></tp:taxon-name></italic> group (<tp:taxon-name><tp:taxon-name-part taxon-name-part-type="genus">Caryophyllaceae</tp:taxon-name-part></tp:taxon-name>).</article-title><source>Taxon</source><volume>70</volume>(<issue>5</issue>): <fpage>1096</fpage>–<lpage>1100</lpage>. <ext-link xlink:type="simple" ext-link-type="doi" xlink:href="10.1002/tax.12563">https://doi.org/10.1002/tax.12563</ext-link></mixed-citation></ref></ref-list></tp:taxon-treatment>
