# Supplementary material for: ﻿Typification of 14 names in the Dianthusvirgineus group (Caryophyllaceae)
Source: PhytoKeys. 2021 Dec 13;187:1–14. doi: 10.3897/phytokeys.187.75534 (PMC8688405; doi:10.3897/phytokeys.187.75534)
Supplement: XML Treatment for Dianthus caryophyllus var. tenuifolius [file phytokeys.187.75534-treatment2.xml]

<!DOCTYPE tp:taxon-treatment
  PUBLIC "-//TaxonX//DTD Taxonomic Treatment Publishing DTD v0 20100105//EN" "tax-treatment-NSO.dtd">
<tp:taxon-treatment xmlns:tp="http://www.plazi.org/taxpub"><tp:treatment-meta><kwd-group><label>Taxon classification</label><kwd>
              <named-content content-type="kingdom">Plantae</named-content>
            </kwd><kwd>
              <named-content content-type="order">Caryophyllales</named-content>
            </kwd><kwd>
              <named-content content-type="family">Caryophyllaceae</named-content>
            </kwd></kwd-group><mixed-citation publication-type="journal"><person-group><name><surname>Domina</surname><given-names>Gianniantonio</given-names></name><name><surname>Astuti</surname><given-names>Giovanni</given-names></name><name><surname>Bacchetta</surname><given-names>Gianluigi</given-names></name><name><surname>Barone</surname><given-names>Giulio</given-names></name><name><surname>Rešetnik</surname><given-names>Ivana</given-names></name><name><surname>Terlevic</surname><given-names>Ana</given-names></name><name><surname>Thiébaut</surname><given-names>Melanie</given-names></name><name><surname>Peruzzi</surname><given-names>Lorenzo</given-names></name></person-group><article-title>﻿Typification of 14 names in the <italic><tp:taxon-name><tp:taxon-name-part taxon-name-part-type="genus" reg="Dianthus">Dianthus</tp:taxon-name-part><tp:taxon-name-part taxon-name-part-type="species" reg="virgineus">virgineus</tp:taxon-name-part></tp:taxon-name></italic> group (<tp:taxon-name><tp:taxon-name-part taxon-name-part-type="genus" reg="Caryophyllaceae">Caryophyllaceae</tp:taxon-name-part></tp:taxon-name>)</article-title><source>PhytoKeys</source><day>13</day><month>12</month><year>2021</year><volume>187</volume><fpage>1</fpage><lpage>14</lpage><pub-id pub-id-type="doi">10.3897/phytokeys.187.75534</pub-id></mixed-citation></tp:treatment-meta><tp:nomenclature><label>﻿</label><tp:taxon-name>
            <object-id xmlns:xlink="http://www.w3.org/1999/xlink" content-type="arpha" xlink:type="simple">7BE636BE-F1EC-544D-AE62-827F7771D9A9</object-id>
            <tp:taxon-name-part taxon-name-part-type="genus" reg="Dianthus">Dianthus</tp:taxon-name-part>
            <tp:taxon-name-part taxon-name-part-type="species" reg="caryophyllus">caryophyllus</tp:taxon-name-part>
            <tp:taxon-name-part taxon-name-part-type="infraspecific-rank">var.</tp:taxon-name-part>
            <tp:taxon-name-part taxon-name-part-type="variety" reg="tenuifolius">tenuifolius</tp:taxon-name-part>
          </tp:taxon-name><tp:taxon-authority>Moris, Fl. Sardoa 1: 231. 1837. [April 1837]</tp:taxon-authority><tp:nomenclature-citation-list><tp:nomenclature-citation><tp:taxon-name>
                <tp:taxon-name-part taxon-name-part-type="genus" reg="Dianthus"/>
                <tp:taxon-name-part taxon-name-part-type="species" reg="siculus"/>
                <tp:taxon-name-part taxon-name-part-type="subspecies" reg="tenuifolius"/>
              </tp:taxon-name><comment>≡ <tp:taxon-name><tp:taxon-name-part taxon-name-part-type="genus" reg="Dianthus">D.</tp:taxon-name-part><tp:taxon-name-part taxon-name-part-type="species" reg="siculus">siculus</tp:taxon-name-part><tp:taxon-name-part taxon-name-part-type="infraspecific-rank">subsp.</tp:taxon-name-part><tp:taxon-name-part taxon-name-part-type="subspecies" reg="tenuifolius">tenuifolius</tp:taxon-name-part></tp:taxon-name> (Moris) Arrigoni, Parlatorea 7: 20. 2005. </comment></tp:nomenclature-citation><tp:nomenclature-citation><tp:taxon-name>
                <tp:taxon-name-part taxon-name-part-type="genus" reg="Dianthus"/>
                <tp:taxon-name-part taxon-name-part-type="species" reg="genargenteus"/>
              </tp:taxon-name><comment>= <tp:taxon-name><tp:taxon-name-part taxon-name-part-type="genus" reg="Dianthus">D.</tp:taxon-name-part><tp:taxon-name-part taxon-name-part-type="species" reg="genargenteus">genargenteus</tp:taxon-name-part></tp:taxon-name> Bacch., Brullo, Casti &amp; Giusso, Nordic J. Bot. 28(2): 145. 2010. Ind. Loc.: “In sterilibus frequens [Sardinia]”. </comment></tp:nomenclature-citation></tp:nomenclature-citation-list></tp:nomenclature><tp:treatment-sec sec-type="material" id="SECID0EYIAE"><title>Type.</title><p>(lectotype here designated): <italic><tp:taxon-name><tp:taxon-name-part taxon-name-part-type="genus" reg="Dianthus">Dianthus</tp:taxon-name-part><tp:taxon-name-part taxon-name-part-type="species" reg="caryophyllus">caryophyllus</tp:taxon-name-part><tp:taxon-name-part taxon-name-part-type="subspecies" reg="tenuifolia">tenuifolia</tp:taxon-name-part></tp:taxon-name></italic>, prope Belvì, July, inter rupe / Mus. Bot. Horti Taurinensis, Herb. Moris Barbey Cat Sard. N.156, TO!</p></tp:treatment-sec><tp:treatment-sec sec-type="notes" id="SECID0ENJAE"><title>Note.</title><p>Three herbarium sheets are kept in TO, with several individuals each. All three specimens bear labels handwritten by Moris but lack the year of collection. Two of them come from generic localities (“in arenis maritimis” and “in collibus”), while one is from Belvì in the centre of Sardinia (Nuoro). All the specimens are complete and in good condition but refer to different collections: two specimens have been collected in inner localities, whereas another one comes from the coast. Moris reports that the scape bears a single flower and that another taxon (<tp:taxon-name><tp:taxon-name-part taxon-name-part-type="genus" reg="Dianthus">D.</tp:taxon-name-part><tp:taxon-name-part taxon-name-part-type="species" reg="caryophyllus">caryophyllus</tp:taxon-name-part><tp:taxon-name-part taxon-name-part-type="infraspecific-rank">var.</tp:taxon-name-part><tp:taxon-name-part taxon-name-part-type="variety" reg="tenuifolius">tenuifolius</tp:taxon-name-part><tp:taxon-name-part taxon-name-part-type="infraspecific-rank">f.</tp:taxon-name-part><tp:taxon-name-part taxon-name-part-type="form" reg="minor">minor</tp:taxon-name-part></tp:taxon-name>) grows in arenosis maritimis [sandy coast]. Thus, here we propose the specimen from Belvì as lectotype, despite not being dated, assuming that the herbarium in TO hosts the original material by Moris as already done by <xref ref-type="bibr" rid="B2">Arrigoni (1979)</xref>, <xref ref-type="bibr" rid="B32">Rizzotto (1989)</xref>, <xref ref-type="bibr" rid="B16">Escobar García et al. (2010)</xref> in other similar cases,</p><p>Based on the specimen in TO coming from the coast (referring actually to <tp:taxon-name><tp:taxon-name-part taxon-name-part-type="genus" reg="Dianthus"/><tp:taxon-name-part taxon-name-part-type="species" reg="caryophyllus"/><tp:taxon-name-part taxon-name-part-type="infraspecific-rank">f.</tp:taxon-name-part><tp:taxon-name-part taxon-name-part-type="form" reg="minor">minor</tp:taxon-name-part></tp:taxon-name>), <xref ref-type="bibr" rid="B39">Valsecchi (1985)</xref>, and then <xref ref-type="bibr" rid="B5">Bacchetta et al. (2010)</xref>, refer <tp:taxon-name><tp:taxon-name-part taxon-name-part-type="genus" reg="Dianthus">D.</tp:taxon-name-part><tp:taxon-name-part taxon-name-part-type="species" reg="caryophyllus">caryophyllus</tp:taxon-name-part><tp:taxon-name-part taxon-name-part-type="infraspecific-rank">var.</tp:taxon-name-part><tp:taxon-name-part taxon-name-part-type="variety" reg="tenuifolius">tenuifolius</tp:taxon-name-part></tp:taxon-name> to <italic><tp:taxon-name><tp:taxon-name-part taxon-name-part-type="genus" reg="Dianthus">D.</tp:taxon-name-part><tp:taxon-name-part taxon-name-part-type="species" reg="morisianus">morisianus</tp:taxon-name-part></tp:taxon-name></italic> Vals. Based on the diagnosis and the lectotype designated here, <tp:taxon-name><tp:taxon-name-part taxon-name-part-type="genus" reg="Dianthus">D.</tp:taxon-name-part><tp:taxon-name-part taxon-name-part-type="species" reg="caryophyllus">caryophyllus</tp:taxon-name-part><tp:taxon-name-part taxon-name-part-type="infraspecific-rank">var.</tp:taxon-name-part><tp:taxon-name-part taxon-name-part-type="variety" reg="tenuifolius">tenuifolius</tp:taxon-name-part></tp:taxon-name> does not belong to <italic><tp:taxon-name><tp:taxon-name-part taxon-name-part-type="genus" reg="Dianthus">D.</tp:taxon-name-part><tp:taxon-name-part taxon-name-part-type="species" reg="morisianus">morisianus</tp:taxon-name-part></tp:taxon-name></italic>. The former taxon shows short scapes bearing one or few flowers and epicalyx scales with mucro 0.5–1.5 mm long, while the latter shows longer multiflowered scapes with epicalyx scales with mucro 2.0–3.5 mm long. This interpretation agrees with <xref ref-type="bibr" rid="B4">Arrigoni (2010)</xref>. According to the lectotype of <tp:taxon-name><tp:taxon-name-part taxon-name-part-type="genus" reg="Dianthus">D.</tp:taxon-name-part><tp:taxon-name-part taxon-name-part-type="species" reg="caryophyllus">caryophyllus</tp:taxon-name-part><tp:taxon-name-part taxon-name-part-type="infraspecific-rank">var.</tp:taxon-name-part><tp:taxon-name-part taxon-name-part-type="variety" reg="tenuifolius">tenuifolius</tp:taxon-name-part></tp:taxon-name>, which shows woody stocks contracted with branches, epicalyx scales with an evident mucro, and small calyx, this taxon is a heterotypic synonym of <italic><tp:taxon-name><tp:taxon-name-part taxon-name-part-type="genus" reg="Dianthus">D.</tp:taxon-name-part><tp:taxon-name-part taxon-name-part-type="species" reg="genargenteus">genargenteus</tp:taxon-name-part></tp:taxon-name></italic> Bacch., Brullo, Casti &amp; Giusso.</p></tp:treatment-sec><ref-list><ref id="B2"><mixed-citation xmlns:xlink="http://www.w3.org/1999/xlink" xlink:type="simple"><person-group><name name-style="western"><surname>Arrigoni</surname><given-names>PV</given-names></name></person-group> (<year>1979</year>) <article-title>Le piante endemiche della Sardegna, 40–53.</article-title><source>Bollettino della Società Sarda di Scienze Naturali</source><volume>18</volume>(<issue>1978</issue>): <fpage>223</fpage>–<lpage>295</lpage>.</mixed-citation></ref><ref id="B32"><mixed-citation xmlns:xlink="http://www.w3.org/1999/xlink" xlink:type="simple"><person-group><name name-style="western"><surname>Rizzotto</surname><given-names>M</given-names></name></person-group> (<year>1989</year>) <article-title>Nomenclatural notes and lectotypification of <italic><tp:taxon-name><tp:taxon-name-part taxon-name-part-type="genus">Alkanna</tp:taxon-name-part><tp:taxon-name-part taxon-name-part-type="species">lutea</tp:taxon-name-part></tp:taxon-name></italic> Moris (<italic><tp:taxon-name><tp:taxon-name-part taxon-name-part-type="genus">Boraginaceae</tp:taxon-name-part></tp:taxon-name></italic>).</article-title><source>Taxon</source><volume>38</volume>(<issue>4</issue>): <fpage>653</fpage>–<lpage>656</lpage>. <ext-link xlink:type="simple" ext-link-type="doi" xlink:href="10.2307/1222659">https://doi.org/10.2307/1222659</ext-link></mixed-citation></ref><ref id="B16"><mixed-citation xmlns:xlink="http://www.w3.org/1999/xlink" xlink:type="simple"><person-group><name name-style="western"><surname>Escobar García</surname><given-names>P</given-names></name><name name-style="western"><surname>Mascia</surname><given-names>F</given-names></name><name name-style="western"><surname>Bacchetta</surname><given-names>G</given-names></name></person-group> (<year>2010</year>) <article-title>Typification of the name <tp:taxon-name><tp:taxon-name-part taxon-name-part-type="genus">Lavatera</tp:taxon-name-part><tp:taxon-name-part taxon-name-part-type="species">triloba</tp:taxon-name-part><tp:taxon-name-part taxon-name-part-type="infraspecific-rank">subsp.</tp:taxon-name-part><tp:taxon-name-part taxon-name-part-type="subspecies">pallescens</tp:taxon-name-part></tp:taxon-name> (Moris) Nyman and reassessment of <italic><tp:taxon-name><tp:taxon-name-part taxon-name-part-type="genus">L.</tp:taxon-name-part><tp:taxon-name-part taxon-name-part-type="species">minoricensis</tp:taxon-name-part></tp:taxon-name></italic> Cambess. (<tp:taxon-name><tp:taxon-name-part taxon-name-part-type="genus">L.</tp:taxon-name-part><tp:taxon-name-part taxon-name-part-type="species">triloba</tp:taxon-name-part><tp:taxon-name-part taxon-name-part-type="infraspecific-rank">subsp.</tp:taxon-name-part><tp:taxon-name-part taxon-name-part-type="subspecies">minoricensis</tp:taxon-name-part></tp:taxon-name> comb. nov.).</article-title><source>Anales del Jardin Botanico de Madrid</source><volume>67</volume>(<issue>2</issue>): <fpage>79</fpage>–<lpage>86</lpage>. <ext-link xlink:type="simple" ext-link-type="doi" xlink:href="10.3989/ajbm.2244">https://doi.org/10.3989/ajbm.2244</ext-link></mixed-citation></ref><ref id="B39"><mixed-citation xmlns:xlink="http://www.w3.org/1999/xlink" xlink:type="simple"><person-group><name name-style="western"><surname>Valsecchi</surname><given-names>F</given-names></name></person-group> (<year>1985</year>) <article-title>Le piante endemiche della Sardegna. 179.</article-title><source>Bollettino della Società Sarda di Scienze Naturali</source><volume>24</volume>: <fpage>333</fpage>–<lpage>337</lpage>.</mixed-citation></ref><ref id="B5"><mixed-citation xmlns:xlink="http://www.w3.org/1999/xlink" xlink:type="simple"><person-group><name name-style="western"><surname>Bacchetta</surname><given-names>G</given-names></name><name name-style="western"><surname>Brullo</surname><given-names>S</given-names></name><name name-style="western"><surname>Casti</surname><given-names>M</given-names></name><name name-style="western"><surname>Giusso del Galdo</surname><given-names>GP</given-names></name></person-group> (<year>2010</year>) <article-title>Taxonomic revision of the <italic><tp:taxon-name><tp:taxon-name-part taxon-name-part-type="genus">Dianthus</tp:taxon-name-part><tp:taxon-name-part taxon-name-part-type="species">sylvestris</tp:taxon-name-part></tp:taxon-name></italic> group (<tp:taxon-name><tp:taxon-name-part taxon-name-part-type="genus">Caryophyllaceae</tp:taxon-name-part></tp:taxon-name>) in Central-Southern Italy, Sicily and Sardinia.</article-title><source>Nordic Journal of Botany</source><volume>28</volume>(<issue>2</issue>): <fpage>137</fpage>–<lpage>173</lpage>. <ext-link xlink:type="simple" ext-link-type="doi" xlink:href="10.1111/j.1756-1051.2009.00459.x">https://doi.org/10.1111/j.1756-1051.2009.00459.x</ext-link></mixed-citation></ref><ref id="B4"><mixed-citation xmlns:xlink="http://www.w3.org/1999/xlink" xlink:type="simple"><person-group><name name-style="western"><surname>Arrigoni</surname><given-names>PV</given-names></name></person-group> (<year>2010</year>) Flora dell’Isola di Sardegna (Vol. 2). C. Delfino ed., Sassari.</mixed-citation></ref></ref-list></tp:taxon-treatment>
