# Supplementary material for: ﻿Typification of 14 names in the Dianthusvirgineus group (Caryophyllaceae)
Source: PhytoKeys. 2021 Dec 13;187:1–14. doi: 10.3897/phytokeys.187.75534 (PMC8688405; doi:10.3897/phytokeys.187.75534)
Supplement: XML Treatment for Dianthus caryophyllus f. minor [file phytokeys.187.75534-treatment3.xml]

<!DOCTYPE tp:taxon-treatment
  PUBLIC "-//TaxonX//DTD Taxonomic Treatment Publishing DTD v0 20100105//EN" "tax-treatment-NSO.dtd">
<tp:taxon-treatment xmlns:tp="http://www.plazi.org/taxpub"><tp:treatment-meta><kwd-group><label>Taxon classification</label><kwd>
              <named-content content-type="kingdom">Plantae</named-content>
            </kwd><kwd>
              <named-content content-type="order">Caryophyllales</named-content>
            </kwd><kwd>
              <named-content content-type="family">Caryophyllaceae</named-content>
            </kwd></kwd-group><mixed-citation publication-type="journal"><person-group><name><surname>Domina</surname><given-names>Gianniantonio</given-names></name><name><surname>Astuti</surname><given-names>Giovanni</given-names></name><name><surname>Bacchetta</surname><given-names>Gianluigi</given-names></name><name><surname>Barone</surname><given-names>Giulio</given-names></name><name><surname>Rešetnik</surname><given-names>Ivana</given-names></name><name><surname>Terlevic</surname><given-names>Ana</given-names></name><name><surname>Thiébaut</surname><given-names>Melanie</given-names></name><name><surname>Peruzzi</surname><given-names>Lorenzo</given-names></name></person-group><article-title>﻿Typification of 14 names in the <italic><tp:taxon-name><tp:taxon-name-part taxon-name-part-type="genus" reg="Dianthus">Dianthus</tp:taxon-name-part><tp:taxon-name-part taxon-name-part-type="species" reg="virgineus">virgineus</tp:taxon-name-part></tp:taxon-name></italic> group (<tp:taxon-name><tp:taxon-name-part taxon-name-part-type="genus" reg="Caryophyllaceae">Caryophyllaceae</tp:taxon-name-part></tp:taxon-name>)</article-title><source>PhytoKeys</source><day>13</day><month>12</month><year>2021</year><volume>187</volume><fpage>1</fpage><lpage>14</lpage><pub-id pub-id-type="doi">10.3897/phytokeys.187.75534</pub-id></mixed-citation></tp:treatment-meta><tp:nomenclature><label>﻿</label><tp:taxon-name>
            <object-id xmlns:xlink="http://www.w3.org/1999/xlink" content-type="arpha" xlink:type="simple">1499B88A-5717-5935-A771-1F57EA1A53B7</object-id>
            <tp:taxon-name-part taxon-name-part-type="genus" reg="Dianthus">Dianthus</tp:taxon-name-part>
            <tp:taxon-name-part taxon-name-part-type="species" reg="caryophyllus">caryophyllus</tp:taxon-name-part>
            <tp:taxon-name-part taxon-name-part-type="infraspecific-rank">f.</tp:taxon-name-part>
            <tp:taxon-name-part taxon-name-part-type="form" reg="minor">minor</tp:taxon-name-part>
          </tp:taxon-name><tp:taxon-authority>Moris, Fl. Sardoa 1: 231. 1837. [April 1837]</tp:taxon-authority><tp:nomenclature-citation-list><tp:nomenclature-citation><tp:taxon-name>
                <tp:taxon-name-part taxon-name-part-type="genus" reg="Dianthus"/>
                <tp:taxon-name-part taxon-name-part-type="species" reg="morisianus"/>
              </tp:taxon-name><comment>= <tp:taxon-name><tp:taxon-name-part taxon-name-part-type="genus" reg="Dianthus">D.</tp:taxon-name-part><tp:taxon-name-part taxon-name-part-type="species" reg="morisianus">morisianus</tp:taxon-name-part></tp:taxon-name> Vals., Boll. Soc. Sarda Sci. Nat. 24: 333. 1985. Ind. Loc.: “In arenosis maritimis [Sardinia]”. </comment></tp:nomenclature-citation></tp:nomenclature-citation-list></tp:nomenclature><tp:treatment-sec sec-type="material" id="SECID0EBQAE"><title>Type.</title><p>(lectotype here designated): <tp:taxon-name><tp:taxon-name-part taxon-name-part-type="genus" reg="Dianthus">Dianthus</tp:taxon-name-part><tp:taxon-name-part taxon-name-part-type="species" reg="caryophyllus">caryophyllus</tp:taxon-name-part><tp:taxon-name-part taxon-name-part-type="infraspecific-rank">var</tp:taxon-name-part><tp:taxon-name-part taxon-name-part-type="variety" reg="tenuifolia">tenuifolia</tp:taxon-name-part></tp:taxon-name>, in arenosis maritimis, S. Nicolai flumini major Majo junio / Mus. Bot. Horti Taurinensis, Herb. Moris Barbey Cat Sard. N.156, TO!</p></tp:treatment-sec><tp:treatment-sec sec-type="notes" id="SECID0EYQAE"><title>Note.</title><p>A single sheet was found in TO. Albeit it may represent the holotype, it is cautiously designated here as a lectotype.</p><p>The selected specimen, uniflorous, has fixed seven portions of plants whose leaves and flower scapes are smaller than those of the typical form. All other characters of the flowers correctly match the protologue. This taxon is a heterotypic synonym of <italic><tp:taxon-name><tp:taxon-name-part taxon-name-part-type="genus" reg="Dianthus">D.</tp:taxon-name-part><tp:taxon-name-part taxon-name-part-type="species" reg="morisianus">morisianus</tp:taxon-name-part></tp:taxon-name></italic>, a species described by <xref ref-type="bibr" rid="B39">Valsecchi (1985)</xref> for the same area and habitat (<xref ref-type="bibr" rid="B29">Peruzzi et al. 2015</xref>), that shows the same leaf length and width and, albeit with multiflowered scapes, the same length and shape of outer and inner bracts, and the same calyx length and shape.</p></tp:treatment-sec><ref-list><ref id="B39"><mixed-citation xmlns:xlink="http://www.w3.org/1999/xlink" xlink:type="simple"><person-group><name name-style="western"><surname>Valsecchi</surname><given-names>F</given-names></name></person-group> (<year>1985</year>) <article-title>Le piante endemiche della Sardegna. 179.</article-title><source>Bollettino della Società Sarda di Scienze Naturali</source><volume>24</volume>: <fpage>333</fpage>–<lpage>337</lpage>.</mixed-citation></ref><ref id="B29"><mixed-citation xmlns:xlink="http://www.w3.org/1999/xlink" xlink:type="simple"><person-group><name name-style="western"><surname>Peruzzi</surname><given-names>L</given-names></name><name name-style="western"><surname>Domina</surname><given-names>G</given-names></name><name name-style="western"><surname>Bartolucci</surname><given-names>F</given-names></name><name name-style="western"><surname>Galasso</surname><given-names>G</given-names></name><name name-style="western"><surname>Peccenini</surname><given-names>S</given-names></name><name name-style="western"><surname>Raimondo</surname><given-names>FM</given-names></name><name name-style="western"><surname>Albano</surname><given-names>A</given-names></name><name name-style="western"><surname>Alessandrini</surname><given-names>A</given-names></name><name name-style="western"><surname>Banfi</surname><given-names>E</given-names></name><name name-style="western"><surname>Barberis</surname><given-names>G</given-names></name><name name-style="western"><surname>Bernardo</surname><given-names>L</given-names></name><name name-style="western"><surname>Bovio</surname><given-names>M</given-names></name><name name-style="western"><surname>Brullo</surname><given-names>S</given-names></name><name name-style="western"><surname>Brundu</surname><given-names>G</given-names></name><name name-style="western"><surname>Brunu</surname><given-names>A</given-names></name><name name-style="western"><surname>Camarda</surname><given-names>I</given-names></name><name name-style="western"><surname>Carta</surname><given-names>L</given-names></name><name name-style="western"><surname>Conti</surname><given-names>F</given-names></name><name name-style="western"><surname>Croce</surname><given-names>A</given-names></name><name name-style="western"><surname>Iamonico</surname><given-names>D</given-names></name><name name-style="western"><surname>Iberite</surname><given-names>M</given-names></name><name name-style="western"><surname>Iiriti</surname><given-names>G</given-names></name><name name-style="western"><surname>Longo</surname><given-names>D</given-names></name><name name-style="western"><surname>Marsili</surname><given-names>S</given-names></name><name name-style="western"><surname>Medagli</surname><given-names>P</given-names></name><name name-style="western"><surname>Pistarino</surname><given-names>A</given-names></name><name name-style="western"><surname>Salmeri</surname><given-names>C</given-names></name><name name-style="western"><surname>Santangelo</surname><given-names>A</given-names></name><name name-style="western"><surname>Scassellati</surname><given-names>E</given-names></name><name name-style="western"><surname>Selvi</surname><given-names>F</given-names></name><name name-style="western"><surname>Soldano</surname><given-names>A</given-names></name><name name-style="western"><surname>Stinca</surname><given-names>A</given-names></name><name name-style="western"><surname>Villani</surname><given-names>M</given-names></name><name name-style="western"><surname>Wagensommer</surname><given-names>RP</given-names></name><name name-style="western"><surname>Passalacqua</surname><given-names>NG</given-names></name></person-group> (<year>2015</year>) <article-title>An inventory of the names of vascular plants endemic to Italy, their loci classici and types.</article-title><source>Phytotaxa</source><volume>196</volume>(<issue>1</issue>): <fpage>1</fpage>–<lpage>217</lpage>. <ext-link xlink:type="simple" ext-link-type="doi" xlink:href="10.11646/phytotaxa.196.1.1">https://doi.org/10.11646/phytotaxa.196.1.1</ext-link></mixed-citation></ref></ref-list></tp:taxon-treatment>
