# Supplementary material for: ﻿Typification of 14 names in the Dianthusvirgineus group (Caryophyllaceae)
Source: PhytoKeys. 2021 Dec 13;187:1–14. doi: 10.3897/phytokeys.187.75534 (PMC8688405; doi:10.3897/phytokeys.187.75534)
Supplement: XML Treatment for Dianthus contractus var. evolutus [file phytokeys.187.75534-treatment6.xml]

<!DOCTYPE tp:taxon-treatment
  PUBLIC "-//TaxonX//DTD Taxonomic Treatment Publishing DTD v0 20100105//EN" "tax-treatment-NSO.dtd">
<tp:taxon-treatment xmlns:tp="http://www.plazi.org/taxpub"><tp:treatment-meta><kwd-group><label>Taxon classification</label><kwd>
              <named-content content-type="kingdom">Plantae</named-content>
            </kwd><kwd>
              <named-content content-type="order">Caryophyllales</named-content>
            </kwd><kwd>
              <named-content content-type="family">Caryophyllaceae</named-content>
            </kwd></kwd-group><mixed-citation publication-type="journal"><person-group><name><surname>Domina</surname><given-names>Gianniantonio</given-names></name><name><surname>Astuti</surname><given-names>Giovanni</given-names></name><name><surname>Bacchetta</surname><given-names>Gianluigi</given-names></name><name><surname>Barone</surname><given-names>Giulio</given-names></name><name><surname>Rešetnik</surname><given-names>Ivana</given-names></name><name><surname>Terlevic</surname><given-names>Ana</given-names></name><name><surname>Thiébaut</surname><given-names>Melanie</given-names></name><name><surname>Peruzzi</surname><given-names>Lorenzo</given-names></name></person-group><article-title>﻿Typification of 14 names in the <italic><tp:taxon-name><tp:taxon-name-part taxon-name-part-type="genus" reg="Dianthus">Dianthus</tp:taxon-name-part><tp:taxon-name-part taxon-name-part-type="species" reg="virgineus">virgineus</tp:taxon-name-part></tp:taxon-name></italic> group (<tp:taxon-name><tp:taxon-name-part taxon-name-part-type="genus" reg="Caryophyllaceae">Caryophyllaceae</tp:taxon-name-part></tp:taxon-name>)</article-title><source>PhytoKeys</source><day>13</day><month>12</month><year>2021</year><volume>187</volume><fpage>1</fpage><lpage>14</lpage><pub-id pub-id-type="doi">10.3897/phytokeys.187.75534</pub-id></mixed-citation></tp:treatment-meta><tp:nomenclature><label>﻿</label><tp:taxon-name>
            <object-id xmlns:xlink="http://www.w3.org/1999/xlink" content-type="arpha" xlink:type="simple">6EF94FA0-F71A-5444-8177-D57B78D1720E</object-id>
            <tp:taxon-name-part taxon-name-part-type="genus" reg="Dianthus">Dianthus</tp:taxon-name-part>
            <tp:taxon-name-part taxon-name-part-type="species" reg="contractus">contractus</tp:taxon-name-part>
            <tp:taxon-name-part taxon-name-part-type="infraspecific-rank">var.</tp:taxon-name-part>
            <tp:taxon-name-part taxon-name-part-type="variety" reg="evolutus">evolutus</tp:taxon-name-part>
          </tp:taxon-name><tp:taxon-authority>Lojac., Fl. Sicul. 1(1): 165. 1888. [September 1888]</tp:taxon-authority><tp:nomenclature-citation-list><tp:nomenclature-citation><tp:taxon-name>
                <tp:taxon-name-part taxon-name-part-type="genus" reg="Dianthus"/>
                <tp:taxon-name-part taxon-name-part-type="species" reg="arrostoi"/>
              </tp:taxon-name><comment>= <tp:taxon-name><tp:taxon-name-part taxon-name-part-type="genus" reg="Dianthus">D.</tp:taxon-name-part><tp:taxon-name-part taxon-name-part-type="species" reg="arrostoi">arrostoi</tp:taxon-name-part></tp:taxon-name> C.Presl, Delic. Prag. 60. 1822. Ind. Loc.: “Sulle più alte vette delle Nebrodi sui terreni ghiaiosi o sulle rupi calcaree di Serre di Quacedda. Juntera Minà Pal!”. </comment></tp:nomenclature-citation></tp:nomenclature-citation-list></tp:nomenclature><tp:treatment-sec sec-type="material" id="SECID0E34AE"><title>Type.</title><p>(neotype here designated): <italic><tp:taxon-name><tp:taxon-name-part taxon-name-part-type="genus" reg="Dianthus">Dianthus</tp:taxon-name-part><tp:taxon-name-part taxon-name-part-type="species" reg="contractus">contractus</tp:taxon-name-part></tp:taxon-name></italic> Jan., <italic><tp:taxon-name><tp:taxon-name-part taxon-name-part-type="genus" reg="Dianthus">Dianthus</tp:taxon-name-part><tp:taxon-name-part taxon-name-part-type="species" reg="constrictus">constrictus</tp:taxon-name-part></tp:taxon-name></italic> Janka, In asperis calcareis elatioribus montis Nebrodes, Julio, M. Lojacono Pojero, P05052873 (photo!).</p></tp:treatment-sec><tp:treatment-sec sec-type="notes" id="SECID0EY5AE"><title>Note.</title><p>Neither the original material nor traces of this taxon were found in the herbaria consulted and among the documents accompanying the centuries distributed by Lojacono (<xref ref-type="bibr" rid="B1">Aghababyan et al. 2012</xref>; <xref ref-type="bibr" rid="B13">Domina et al. 2014</xref>). We chose to designate as a neotype the single specimen found, which is at least collected by Lojacono.</p><p>The neotype designated here matches the protologue and allows to consider this name as an heterotypic synonym of <italic><tp:taxon-name><tp:taxon-name-part taxon-name-part-type="genus" reg="Dianthus">D.</tp:taxon-name-part><tp:taxon-name-part taxon-name-part-type="species" reg="arrostoi">arrostoi</tp:taxon-name-part></tp:taxon-name></italic> C.Presl. Compared to the lectotype of <italic><tp:taxon-name><tp:taxon-name-part taxon-name-part-type="genus" reg="Dianthus">D.</tp:taxon-name-part><tp:taxon-name-part taxon-name-part-type="species" reg="contractus">contractus</tp:taxon-name-part></tp:taxon-name></italic> designated by <xref ref-type="bibr" rid="B5">Bacchetta et al. (2010</xref>: 151: s.l., s.d., Jan, NAP-GUSS!), and to the lectotype of <italic><tp:taxon-name><tp:taxon-name-part taxon-name-part-type="genus" reg="Dianthus">D.</tp:taxon-name-part><tp:taxon-name-part taxon-name-part-type="species" reg="arrostoi">arrostoi</tp:taxon-name-part></tp:taxon-name></italic> designated by <xref ref-type="bibr" rid="B10">Camarda and Corrias (1987</xref>: 417), this variety differs only by the more elongated scapes.</p></tp:treatment-sec><ref-list><ref id="B1"><mixed-citation xmlns:xlink="http://www.w3.org/1999/xlink" xlink:type="simple"><person-group><name name-style="western"><surname>Aghababyan</surname><given-names>M</given-names></name><name name-style="western"><surname>Greuter</surname><given-names>W</given-names></name><name name-style="western"><surname>Raimondo</surname><given-names>FM</given-names></name></person-group> (<year>2012</year>) <article-title>Michele Lojacono-Pojero’s Centuriae in the herbaria and archives in Geneva.</article-title><source>Bocconea</source><volume>24</volume>: <fpage>177</fpage>–<lpage>193</lpage>.</mixed-citation></ref><ref id="B13"><mixed-citation xmlns:xlink="http://www.w3.org/1999/xlink" xlink:type="simple"><person-group><name name-style="western"><surname>Domina</surname><given-names>G</given-names></name><name name-style="western"><surname>Greuter</surname><given-names>W</given-names></name><name name-style="western"><surname>Mazzola</surname><given-names>P</given-names></name><name name-style="western"><surname>Raimondo</surname><given-names>FM</given-names></name></person-group> (<year>2014</year>) <article-title>Names of Italian vascular plants published by Michele Lojacono Pojero.</article-title><source>Flora Mediterranea</source><volume>24</volume>: <fpage>215</fpage>–<lpage>232</lpage>. <ext-link xlink:type="simple" ext-link-type="doi" xlink:href="10.7320/FlMedit24.215">https://doi.org/10.7320/FlMedit24.215</ext-link></mixed-citation></ref><ref id="B5"><mixed-citation xmlns:xlink="http://www.w3.org/1999/xlink" xlink:type="simple"><person-group><name name-style="western"><surname>Bacchetta</surname><given-names>G</given-names></name><name name-style="western"><surname>Brullo</surname><given-names>S</given-names></name><name name-style="western"><surname>Casti</surname><given-names>M</given-names></name><name name-style="western"><surname>Giusso del Galdo</surname><given-names>GP</given-names></name></person-group> (<year>2010</year>) <article-title>Taxonomic revision of the <italic><tp:taxon-name><tp:taxon-name-part taxon-name-part-type="genus">Dianthus</tp:taxon-name-part><tp:taxon-name-part taxon-name-part-type="species">sylvestris</tp:taxon-name-part></tp:taxon-name></italic> group (<tp:taxon-name><tp:taxon-name-part taxon-name-part-type="genus">Caryophyllaceae</tp:taxon-name-part></tp:taxon-name>) in Central-Southern Italy, Sicily and Sardinia.</article-title><source>Nordic Journal of Botany</source><volume>28</volume>(<issue>2</issue>): <fpage>137</fpage>–<lpage>173</lpage>. <ext-link xlink:type="simple" ext-link-type="doi" xlink:href="10.1111/j.1756-1051.2009.00459.x">https://doi.org/10.1111/j.1756-1051.2009.00459.x</ext-link></mixed-citation></ref><ref id="B10"><mixed-citation xmlns:xlink="http://www.w3.org/1999/xlink" xlink:type="simple"><person-group><name name-style="western"><surname>Camarda</surname><given-names>I</given-names></name><name name-style="western"><surname>Corrias</surname><given-names>B</given-names></name></person-group> (<year>1987</year>) <article-title>Tipificazione di <italic><tp:taxon-name><tp:taxon-name-part taxon-name-part-type="genus">Dianthus</tp:taxon-name-part><tp:taxon-name-part taxon-name-part-type="species">siculus</tp:taxon-name-part></tp:taxon-name></italic> C.Presl e di <italic><tp:taxon-name><tp:taxon-name-part taxon-name-part-type="genus">D.</tp:taxon-name-part><tp:taxon-name-part taxon-name-part-type="species">arrosti</tp:taxon-name-part></tp:taxon-name></italic> C.Presl in J. &amp; C.Presl.</article-title><source>Informatore Botanico Italiano</source><volume>19</volume>: <fpage>415</fpage>–<lpage>421</lpage>.</mixed-citation></ref></ref-list></tp:taxon-treatment>
