# Supplementary material for: ﻿Typification of 14 names in the Dianthusvirgineus group (Caryophyllaceae)
Source: PhytoKeys. 2021 Dec 13;187:1–14. doi: 10.3897/phytokeys.187.75534 (PMC8688405; doi:10.3897/phytokeys.187.75534)
Supplement: XML Treatment for Dianthus godronianus [file phytokeys.187.75534-treatment7.xml]

<!DOCTYPE tp:taxon-treatment
  PUBLIC "-//TaxonX//DTD Taxonomic Treatment Publishing DTD v0 20100105//EN" "tax-treatment-NSO.dtd">
<tp:taxon-treatment xmlns:tp="http://www.plazi.org/taxpub"><tp:treatment-meta><kwd-group><label>Taxon classification</label><kwd>
              <named-content content-type="kingdom">Plantae</named-content>
            </kwd><kwd>
              <named-content content-type="order">Caryophyllales</named-content>
            </kwd><kwd>
              <named-content content-type="family">Caryophyllaceae</named-content>
            </kwd></kwd-group><mixed-citation publication-type="journal"><person-group><name><surname>Domina</surname><given-names>Gianniantonio</given-names></name><name><surname>Astuti</surname><given-names>Giovanni</given-names></name><name><surname>Bacchetta</surname><given-names>Gianluigi</given-names></name><name><surname>Barone</surname><given-names>Giulio</given-names></name><name><surname>Rešetnik</surname><given-names>Ivana</given-names></name><name><surname>Terlevic</surname><given-names>Ana</given-names></name><name><surname>Thiébaut</surname><given-names>Melanie</given-names></name><name><surname>Peruzzi</surname><given-names>Lorenzo</given-names></name></person-group><article-title>﻿Typification of 14 names in the <italic><tp:taxon-name><tp:taxon-name-part taxon-name-part-type="genus" reg="Dianthus">Dianthus</tp:taxon-name-part><tp:taxon-name-part taxon-name-part-type="species" reg="virgineus">virgineus</tp:taxon-name-part></tp:taxon-name></italic> group (<tp:taxon-name><tp:taxon-name-part taxon-name-part-type="genus" reg="Caryophyllaceae">Caryophyllaceae</tp:taxon-name-part></tp:taxon-name>)</article-title><source>PhytoKeys</source><day>13</day><month>12</month><year>2021</year><volume>187</volume><fpage>1</fpage><lpage>14</lpage><pub-id pub-id-type="doi">10.3897/phytokeys.187.75534</pub-id></mixed-citation></tp:treatment-meta><tp:nomenclature><label>﻿</label><tp:taxon-name>
            <object-id xmlns:xlink="http://www.w3.org/1999/xlink" content-type="arpha" xlink:type="simple">C39F6939-EE2B-573B-9B27-8F77ACEABF96</object-id>
            <tp:taxon-name-part taxon-name-part-type="genus" reg="Dianthus">Dianthus</tp:taxon-name-part>
            <tp:taxon-name-part taxon-name-part-type="species" reg="godronianus">godronianus</tp:taxon-name-part>
          </tp:taxon-name><tp:taxon-authority>Jordan in Mém. Acad. Roy. Sci. Lyon, Sect. Sci., ser. 2, 1: 241. 1851. [January 19851]</tp:taxon-authority><tp:nomenclature-citation-list><tp:nomenclature-citation><tp:taxon-name>
                <tp:taxon-name-part taxon-name-part-type="genus" reg="Dianthus"/>
                <tp:taxon-name-part taxon-name-part-type="species" reg="caryophyllus"/>
                <tp:taxon-name-part taxon-name-part-type="subspecies" reg="godronianus"/>
              </tp:taxon-name><comment>≡ <tp:taxon-name><tp:taxon-name-part taxon-name-part-type="genus" reg="Dianthus">D.</tp:taxon-name-part><tp:taxon-name-part taxon-name-part-type="species" reg="caryophyllus">caryophyllus</tp:taxon-name-part><tp:taxon-name-part taxon-name-part-type="infraspecific-rank">subsp.</tp:taxon-name-part><tp:taxon-name-part taxon-name-part-type="subspecies" reg="godronianus">godronianus</tp:taxon-name-part></tp:taxon-name> (Jord.) P.Martin, Soc. Ech. Pl. Vasc. Eur. Bassin Médit. 19: 93. 1984. </comment></tp:nomenclature-citation><tp:nomenclature-citation><tp:taxon-name>
                <tp:taxon-name-part taxon-name-part-type="genus" reg="Dianthus"/>
                <tp:taxon-name-part taxon-name-part-type="species" reg="sylvestris"/>
                <tp:taxon-name-part taxon-name-part-type="variety" reg="godronianus"/>
              </tp:taxon-name><comment>≡ <tp:taxon-name><tp:taxon-name-part taxon-name-part-type="genus" reg="Dianthus">D.</tp:taxon-name-part><tp:taxon-name-part taxon-name-part-type="species" reg="sylvestris">sylvestris</tp:taxon-name-part><tp:taxon-name-part taxon-name-part-type="infraspecific-rank">var.</tp:taxon-name-part><tp:taxon-name-part taxon-name-part-type="variety" reg="godronianus">godronianus</tp:taxon-name-part></tp:taxon-name> (Jord.) Kerguélen, Lejeunia, Nouv. Sér., 120: 81. 1987. </comment></tp:nomenclature-citation><tp:nomenclature-citation><tp:taxon-name>
                <tp:taxon-name-part taxon-name-part-type="genus" reg="Dianthus"/>
                <tp:taxon-name-part taxon-name-part-type="species" reg="virgineus"/>
              </tp:taxon-name><comment>= <tp:taxon-name><tp:taxon-name-part taxon-name-part-type="genus" reg="Dianthus">D.</tp:taxon-name-part><tp:taxon-name-part taxon-name-part-type="species" reg="virgineus">virgineus</tp:taxon-name-part></tp:taxon-name> L., Sp. Pl. 1: 412. 1753. Ind. Loc.: Coteaux stériles de la région des oliviers. Provence, Hyères, Marseille, Toulon, Apt, mont Ventoux, Vaucluse, Villeneuve; Dauphinée, Rabou près de Gap, Valence, Avignon, Languedoc, Viviers, pont du Gard, Uzés, Montpellier, Mende, Perpignan Corse, Calvi, Bastia, Cervione, Evisa, Otta, Campitello. </comment></tp:nomenclature-citation></tp:nomenclature-citation-list></tp:nomenclature><tp:treatment-sec sec-type="material" id="SECID0EMDAG"><title>Type.</title><p>(lectotype here designated): Soleirol, Herb. Cors., 959 <italic><tp:taxon-name><tp:taxon-name-part taxon-name-part-type="genus" reg="Dianthus">Dianthus</tp:taxon-name-part><tp:taxon-name-part taxon-name-part-type="species" reg="virgineus">virgineus</tp:taxon-name-part></tp:taxon-name></italic> L. (Gren. et Godr.), <italic><tp:taxon-name><tp:taxon-name-part taxon-name-part-type="genus" reg="Dianthus">Dianthus</tp:taxon-name-part><tp:taxon-name-part taxon-name-part-type="species" reg="sylvestris">sylvestris</tp:taxon-name-part></tp:taxon-name></italic> Duby, Bastia - mai 1823, P05000349 (photo!).</p></tp:treatment-sec><tp:treatment-sec sec-type="notes" id="SECID0EIEAG"><title>Note.</title><p>– <xref ref-type="bibr" rid="B24">Jordan (1851</xref>, <xref ref-type="bibr" rid="B25">1856</xref>) believed that the plants referred by <xref ref-type="bibr" rid="B18">Godron (1847</xref>, <xref ref-type="bibr" rid="B19">1848</xref>) to <italic><tp:taxon-name><tp:taxon-name-part taxon-name-part-type="genus" reg="Dianthus">D.</tp:taxon-name-part><tp:taxon-name-part taxon-name-part-type="species" reg="virgineus">virgineus</tp:taxon-name-part></tp:taxon-name></italic> L. actually represent a different species, which he renamed <italic><tp:taxon-name><tp:taxon-name-part taxon-name-part-type="genus" reg="Dianthus">D.</tp:taxon-name-part><tp:taxon-name-part taxon-name-part-type="species" reg="godronianus">godronianus</tp:taxon-name-part></tp:taxon-name></italic>. According to <xref ref-type="bibr" rid="B19">Godron (1848)</xref>, this species grows in the surroundings of Montpellier, South France, and Corsica. A duplicate of the collection no. 959 by Soleirol, explicitly cited as seen by <xref ref-type="bibr" rid="B19">Godron (1848)</xref>, was chosen as lectotype.</p><p>This specimen corresponds with the protologue and with the current application of the name. In <xref ref-type="bibr" rid="B26">Kerguélen (1993)</xref>, this taxon is considered accepted at varietal rank (<tp:taxon-name><tp:taxon-name-part taxon-name-part-type="genus" reg="Dianthus">D.</tp:taxon-name-part><tp:taxon-name-part taxon-name-part-type="species" reg="sylvestris">sylvestris</tp:taxon-name-part><tp:taxon-name-part taxon-name-part-type="infraspecific-rank">subsp.</tp:taxon-name-part><tp:taxon-name-part taxon-name-part-type="subspecies" reg="longicaulis">longicaulis</tp:taxon-name-part><tp:taxon-name-part taxon-name-part-type="infraspecific-rank">var.</tp:taxon-name-part><tp:taxon-name-part taxon-name-part-type="variety" reg="godronianus">godronianus</tp:taxon-name-part></tp:taxon-name>). In <xref ref-type="bibr" rid="B23">Jauzein (2014)</xref>, this taxon is instead included in <tp:taxon-name><tp:taxon-name-part taxon-name-part-type="genus" reg="Dianthus">D.</tp:taxon-name-part><tp:taxon-name-part taxon-name-part-type="species" reg="caryophyllus">caryophyllus</tp:taxon-name-part><tp:taxon-name-part taxon-name-part-type="infraspecific-rank">subsp.</tp:taxon-name-part><tp:taxon-name-part taxon-name-part-type="subspecies" reg="longicaulis">longicaulis</tp:taxon-name-part></tp:taxon-name> (Ten.) Arcang., but the author argues that it could constitute a distinct subspecies (<tp:taxon-name><tp:taxon-name-part taxon-name-part-type="genus" reg="Dianthus">D.</tp:taxon-name-part><tp:taxon-name-part taxon-name-part-type="species" reg="caryophyllus">caryophyllus</tp:taxon-name-part><tp:taxon-name-part taxon-name-part-type="infraspecific-rank">subsp.</tp:taxon-name-part><tp:taxon-name-part taxon-name-part-type="subspecies" reg="godronianus">godronianus</tp:taxon-name-part></tp:taxon-name> (Jord.) P.Martin). <italic><tp:taxon-name><tp:taxon-name-part taxon-name-part-type="genus" reg="Dianthus">Dianthus</tp:taxon-name-part><tp:taxon-name-part taxon-name-part-type="species" reg="godronianus">godronianus</tp:taxon-name-part></tp:taxon-name></italic> is instead considered a distinct species by <xref ref-type="bibr" rid="B37">Tison and de Foucault (2014)</xref>, although these authors note that some coastal populations in Provence differ for a few morphological features. According to the lectotype features and the recent lectotypification of the latter name (<xref ref-type="bibr" rid="B15">Domina et al. 2021</xref>), this species can be regarded as a heterotypic synonym of <italic><tp:taxon-name><tp:taxon-name-part taxon-name-part-type="genus" reg="Dianthus">D.</tp:taxon-name-part><tp:taxon-name-part taxon-name-part-type="species" reg="virgineus">virgineus</tp:taxon-name-part></tp:taxon-name></italic>.</p></tp:treatment-sec><ref-list><ref id="B24"><mixed-citation xmlns:xlink="http://www.w3.org/1999/xlink" xlink:type="simple"><person-group><name name-style="western"><surname>Jordan</surname><given-names>MA</given-names></name></person-group> (<year>1851</year>) Pugillus plantarum novarum. Mémoires de l’Académie Royale des Sciences, Belles-Lettres et Arts de Lyon, sér. 2, section des sciences 1: 212–358.</mixed-citation></ref><ref id="B25"><mixed-citation xmlns:xlink="http://www.w3.org/1999/xlink" xlink:type="simple"><person-group><name name-style="western"><surname>Jordan</surname><given-names>MA</given-names></name></person-group> (<year>1856</year>) Notices sur plusieurs plantes nouvelles in Billot PC, Annotations a la Flora de France ed d’Allemagne. Edler, Haguenau, 43–49.</mixed-citation></ref><ref id="B18"><mixed-citation xmlns:xlink="http://www.w3.org/1999/xlink" xlink:type="simple"><person-group><name name-style="western"><surname>Godron</surname><given-names>M</given-names></name></person-group> (<year>1847</year>) <article-title>Observations sur le <italic><tp:taxon-name><tp:taxon-name-part taxon-name-part-type="genus">Dianthus</tp:taxon-name-part><tp:taxon-name-part taxon-name-part-type="species">virgineus</tp:taxon-name-part></tp:taxon-name></italic> de Linné.</article-title><source>Mémoires de la Société Royale des Sciences, Lettres et arts de Nancy</source><volume>1846</volume>: <fpage>1</fpage>–<lpage>16</lpage>.</mixed-citation></ref><ref id="B19"><mixed-citation xmlns:xlink="http://www.w3.org/1999/xlink" xlink:type="simple"><person-group><name name-style="western"><surname>Godron</surname><given-names>M</given-names></name></person-group> (<year>1848</year>) <article-title><italic><tp:taxon-name><tp:taxon-name-part taxon-name-part-type="genus">Dianthus</tp:taxon-name-part></tp:taxon-name></italic>.</article-title> In: <person-group><name name-style="western"><surname>Grenier</surname><given-names>M</given-names></name><name name-style="western"><surname>Godron</surname><given-names>M</given-names></name></person-group> (<role>Eds</role>) <issue-title>Flore de France ou description des plantes qui croissent naturellement en France et en Corse.</issue-title><source>1. J.-B. Baillière, Paris et De Sainte-Agathe Aîné Besançon</source>, <fpage>228</fpage>–<lpage>242</lpage>.</mixed-citation></ref><ref id="B26"><mixed-citation xmlns:xlink="http://www.w3.org/1999/xlink" xlink:type="simple"><person-group><name name-style="western"><surname>Kerguélen</surname><given-names>M</given-names></name></person-group> (<year>1993</year>) Index synonymique de la flore de France. Muséum national d’histoire naturelle, Paris.</mixed-citation></ref><ref id="B23"><mixed-citation xmlns:xlink="http://www.w3.org/1999/xlink" xlink:type="simple"><person-group><name name-style="western"><surname>Jauzein</surname><given-names>Ph</given-names></name></person-group> (<year>2014</year>) <article-title><italic><tp:taxon-name><tp:taxon-name-part taxon-name-part-type="genus">Dianthus</tp:taxon-name-part></tp:taxon-name></italic>.</article-title> In: <person-group><name name-style="western"><surname>Tison</surname><given-names>JM</given-names></name><name name-style="western"><surname>Jauzein</surname><given-names>Ph</given-names></name><name name-style="western"><surname>Michaud</surname><given-names>H</given-names></name></person-group> (<role>Eds</role>) <issue-title>Flore de la France méditerranéenne continentale.</issue-title><source>Naturalia, Turriers</source>, <fpage>1114</fpage>–<lpage>1121</lpage>.</mixed-citation></ref><ref id="B37"><mixed-citation xmlns:xlink="http://www.w3.org/1999/xlink" xlink:type="simple"><person-group><name name-style="western"><surname>Tison</surname><given-names>J-M</given-names></name><name name-style="western"><surname>de Foucault</surname><given-names>B</given-names></name></person-group> (<year>2014</year>) Flora Gallica. Flore de France. Biotope Éditons, Mèze.</mixed-citation></ref><ref id="B15"><mixed-citation xmlns:xlink="http://www.w3.org/1999/xlink" xlink:type="simple"><person-group><name name-style="western"><surname>Domina</surname><given-names>G</given-names></name><name name-style="western"><surname>Astuti</surname><given-names>G</given-names></name><name name-style="western"><surname>Barone</surname><given-names>G</given-names></name><name name-style="western"><surname>Gargano</surname><given-names>D</given-names></name><name name-style="western"><surname>Minuto</surname><given-names>L</given-names></name><name name-style="western"><surname>Varaldo</surname><given-names>L</given-names></name><name name-style="western"><surname>Peruzzi</surname><given-names>L</given-names></name></person-group> (<year>2021</year>) <article-title>Lectotypification of the name <italic><tp:taxon-name><tp:taxon-name-part taxon-name-part-type="genus">Dianthus</tp:taxon-name-part><tp:taxon-name-part taxon-name-part-type="species">virgineus</tp:taxon-name-part></tp:taxon-name></italic> and consequences within the <italic><tp:taxon-name><tp:taxon-name-part taxon-name-part-type="genus">D.</tp:taxon-name-part><tp:taxon-name-part taxon-name-part-type="species">sylvestris</tp:taxon-name-part></tp:taxon-name></italic> group (<tp:taxon-name><tp:taxon-name-part taxon-name-part-type="genus">Caryophyllaceae</tp:taxon-name-part></tp:taxon-name>).</article-title><source>Taxon</source><volume>70</volume>(<issue>5</issue>): <fpage>1096</fpage>–<lpage>1100</lpage>. <ext-link xlink:type="simple" ext-link-type="doi" xlink:href="10.1002/tax.12563">https://doi.org/10.1002/tax.12563</ext-link></mixed-citation></ref></ref-list></tp:taxon-treatment>
