# Supplementary material for: ﻿Typification of 14 names in the Dianthusvirgineus group (Caryophyllaceae)
Source: PhytoKeys. 2021 Dec 13;187:1–14. doi: 10.3897/phytokeys.187.75534 (PMC8688405; doi:10.3897/phytokeys.187.75534)
Supplement: XML Treatment for Dianthus orophilus [file phytokeys.187.75534-treatment8.xml]

<!DOCTYPE tp:taxon-treatment
  PUBLIC "-//TaxonX//DTD Taxonomic Treatment Publishing DTD v0 20100105//EN" "tax-treatment-NSO.dtd">
<tp:taxon-treatment xmlns:tp="http://www.plazi.org/taxpub"><tp:treatment-meta><kwd-group><label>Taxon classification</label><kwd>
              <named-content content-type="kingdom">Plantae</named-content>
            </kwd><kwd>
              <named-content content-type="order">Caryophyllales</named-content>
            </kwd><kwd>
              <named-content content-type="family">Caryophyllaceae</named-content>
            </kwd></kwd-group><mixed-citation publication-type="journal"><person-group><name><surname>Domina</surname><given-names>Gianniantonio</given-names></name><name><surname>Astuti</surname><given-names>Giovanni</given-names></name><name><surname>Bacchetta</surname><given-names>Gianluigi</given-names></name><name><surname>Barone</surname><given-names>Giulio</given-names></name><name><surname>Rešetnik</surname><given-names>Ivana</given-names></name><name><surname>Terlevic</surname><given-names>Ana</given-names></name><name><surname>Thiébaut</surname><given-names>Melanie</given-names></name><name><surname>Peruzzi</surname><given-names>Lorenzo</given-names></name></person-group><article-title>﻿Typification of 14 names in the <italic><tp:taxon-name><tp:taxon-name-part taxon-name-part-type="genus" reg="Dianthus">Dianthus</tp:taxon-name-part><tp:taxon-name-part taxon-name-part-type="species" reg="virgineus">virgineus</tp:taxon-name-part></tp:taxon-name></italic> group (<tp:taxon-name><tp:taxon-name-part taxon-name-part-type="genus" reg="Caryophyllaceae">Caryophyllaceae</tp:taxon-name-part></tp:taxon-name>)</article-title><source>PhytoKeys</source><day>13</day><month>12</month><year>2021</year><volume>187</volume><fpage>1</fpage><lpage>14</lpage><pub-id pub-id-type="doi">10.3897/phytokeys.187.75534</pub-id></mixed-citation></tp:treatment-meta><tp:nomenclature><label>﻿</label><tp:taxon-name>
            <object-id xmlns:xlink="http://www.w3.org/1999/xlink" content-type="arpha" xlink:type="simple">BE333278-87FC-553B-AF6C-BA6C8E679189</object-id>
            <tp:taxon-name-part taxon-name-part-type="genus" reg="Dianthus">Dianthus</tp:taxon-name-part>
            <tp:taxon-name-part taxon-name-part-type="species" reg="orophilus">orophilus</tp:taxon-name-part>
          </tp:taxon-name><tp:taxon-authority>Jord. in Billot, Annot.: 43. 1856 [December 1856]</tp:taxon-authority><tp:nomenclature-citation-list><tp:nomenclature-citation><tp:taxon-name>
                <tp:taxon-name-part taxon-name-part-type="genus" reg="Dianthus"/>
                <tp:taxon-name-part taxon-name-part-type="species" reg="caryophyllus"/>
                <tp:taxon-name-part taxon-name-part-type="variety" reg="orophilus"/>
              </tp:taxon-name><comment>≡ <tp:taxon-name><tp:taxon-name-part taxon-name-part-type="genus" reg="Dianthus">D.</tp:taxon-name-part><tp:taxon-name-part taxon-name-part-type="species" reg="caryophyllus">caryophyllus</tp:taxon-name-part><tp:taxon-name-part taxon-name-part-type="infraspecific-rank">var.</tp:taxon-name-part><tp:taxon-name-part taxon-name-part-type="variety" reg="orophilus">orophilus</tp:taxon-name-part></tp:taxon-name> (Jord.) Rouy &amp; Foucaud, Fl. Fr. 3: 195. 1896 [July-August 1896] </comment></tp:nomenclature-citation><tp:nomenclature-citation><tp:taxon-name>
                <tp:taxon-name-part taxon-name-part-type="genus" reg="Dianthus"/>
                <tp:taxon-name-part taxon-name-part-type="species" reg="sylvestris"/>
              </tp:taxon-name><comment>= <tp:taxon-name><tp:taxon-name-part taxon-name-part-type="genus" reg="Dianthus">D.</tp:taxon-name-part><tp:taxon-name-part taxon-name-part-type="species" reg="sylvestris">sylvestris</tp:taxon-name-part></tp:taxon-name> Wulfen in Jacq., Coll. 1: 237. 1786. [January-September 1786]. Ind. Loc.: “schistes au Lautaret et dans le province de Maurienne (Savoie)”. </comment></tp:nomenclature-citation></tp:nomenclature-citation-list></tp:nomenclature><tp:treatment-sec sec-type="material" id="SECID0EELAG"><title>Type.</title><p>(lectotype here designated): <italic><tp:taxon-name><tp:taxon-name-part taxon-name-part-type="genus" reg="Dianthus">Dianthus</tp:taxon-name-part><tp:taxon-name-part taxon-name-part-type="species" reg="orophilus">orophilus</tp:taxon-name-part></tp:taxon-name></italic>, <tp:taxon-name><tp:taxon-name-part taxon-name-part-type="genus" reg="Dianthus">Dianthus</tp:taxon-name-part><tp:taxon-name-part taxon-name-part-type="species" reg="sylvestris">sylvestris</tp:taxon-name-part><tp:taxon-name-part taxon-name-part-type="authority">an</tp:taxon-name-part><tp:taxon-name-part taxon-name-part-type="infraspecific-rank">var.</tp:taxon-name-part><tp:taxon-name-part taxon-name-part-type="variety" reg="gracilior">gracilior</tp:taxon-name-part></tp:taxon-name>, du Lautaret May [18]53-June [18]55 […], LY0825955!</p></tp:treatment-sec><tp:treatment-sec sec-type="notes" id="SECID0EJMAG"><title>Note.</title><p>Two syntypes from Col de Lautaret are housed at LY: LY0825955 and LY0087623, both in good condition. We have designated here the most complete one as lectotype. The selected type comes from Jordan’s garden, where it was cultivated since its first collection in 1853.</p><p>This specimen conforms to the description of the protologue and corresponds to the current application of the name, which is considered as a heterotypic synonym of <tp:taxon-name><tp:taxon-name-part taxon-name-part-type="genus" reg="Dianthus">D.</tp:taxon-name-part><tp:taxon-name-part taxon-name-part-type="species" reg="sylvestris">sylvestris</tp:taxon-name-part><tp:taxon-name-part taxon-name-part-type="infraspecific-rank">subsp.</tp:taxon-name-part><tp:taxon-name-part taxon-name-part-type="subspecies" reg="sylvestris">sylvestris</tp:taxon-name-part></tp:taxon-name> in <xref ref-type="bibr" rid="B26">Kerguélen (1993)</xref>. The lectotype of <italic><tp:taxon-name><tp:taxon-name-part taxon-name-part-type="genus" reg="Dianthus">D.</tp:taxon-name-part><tp:taxon-name-part taxon-name-part-type="species" reg="orophilus">orophilus</tp:taxon-name-part></tp:taxon-name></italic> concerning the shape of calyx teeth, is very similar to the lectotype of <italic><tp:taxon-name><tp:taxon-name-part taxon-name-part-type="genus" reg="Dianthus">D.</tp:taxon-name-part><tp:taxon-name-part taxon-name-part-type="species" reg="inodorus">inodorus</tp:taxon-name-part></tp:taxon-name></italic> (L.) Gaertn., which in turn is currently included within the variability of <italic><tp:taxon-name><tp:taxon-name-part taxon-name-part-type="genus" reg="Dianthus">D.</tp:taxon-name-part><tp:taxon-name-part taxon-name-part-type="species" reg="sylvestris">sylvestris</tp:taxon-name-part></tp:taxon-name></italic> (<xref ref-type="bibr" rid="B15">Domina et al. 2021</xref>).</p></tp:treatment-sec><ref-list><ref id="B26"><mixed-citation xmlns:xlink="http://www.w3.org/1999/xlink" xlink:type="simple"><person-group><name name-style="western"><surname>Kerguélen</surname><given-names>M</given-names></name></person-group> (<year>1993</year>) Index synonymique de la flore de France. Muséum national d’histoire naturelle, Paris.</mixed-citation></ref><ref id="B15"><mixed-citation xmlns:xlink="http://www.w3.org/1999/xlink" xlink:type="simple"><person-group><name name-style="western"><surname>Domina</surname><given-names>G</given-names></name><name name-style="western"><surname>Astuti</surname><given-names>G</given-names></name><name name-style="western"><surname>Barone</surname><given-names>G</given-names></name><name name-style="western"><surname>Gargano</surname><given-names>D</given-names></name><name name-style="western"><surname>Minuto</surname><given-names>L</given-names></name><name name-style="western"><surname>Varaldo</surname><given-names>L</given-names></name><name name-style="western"><surname>Peruzzi</surname><given-names>L</given-names></name></person-group> (<year>2021</year>) <article-title>Lectotypification of the name <italic><tp:taxon-name><tp:taxon-name-part taxon-name-part-type="genus">Dianthus</tp:taxon-name-part><tp:taxon-name-part taxon-name-part-type="species">virgineus</tp:taxon-name-part></tp:taxon-name></italic> and consequences within the <italic><tp:taxon-name><tp:taxon-name-part taxon-name-part-type="genus">D.</tp:taxon-name-part><tp:taxon-name-part taxon-name-part-type="species">sylvestris</tp:taxon-name-part></tp:taxon-name></italic> group (<tp:taxon-name><tp:taxon-name-part taxon-name-part-type="genus">Caryophyllaceae</tp:taxon-name-part></tp:taxon-name>).</article-title><source>Taxon</source><volume>70</volume>(<issue>5</issue>): <fpage>1096</fpage>–<lpage>1100</lpage>. <ext-link xlink:type="simple" ext-link-type="doi" xlink:href="10.1002/tax.12563">https://doi.org/10.1002/tax.12563</ext-link></mixed-citation></ref></ref-list></tp:taxon-treatment>
