# Supplementary material for: ﻿Typification of 14 names in the Dianthusvirgineus group (Caryophyllaceae)
Source: PhytoKeys. 2021 Dec 13;187:1–14. doi: 10.3897/phytokeys.187.75534 (PMC8688405; doi:10.3897/phytokeys.187.75534)
Supplement: XML Treatment for Dianthus saxicola [file phytokeys.187.75534-treatment9.xml]

<!DOCTYPE tp:taxon-treatment
  PUBLIC "-//TaxonX//DTD Taxonomic Treatment Publishing DTD v0 20100105//EN" "tax-treatment-NSO.dtd">
<tp:taxon-treatment xmlns:tp="http://www.plazi.org/taxpub"><tp:treatment-meta><kwd-group><label>Taxon classification</label><kwd>
              <named-content content-type="kingdom">Plantae</named-content>
            </kwd><kwd>
              <named-content content-type="order">Caryophyllales</named-content>
            </kwd><kwd>
              <named-content content-type="family">Caryophyllaceae</named-content>
            </kwd></kwd-group><mixed-citation publication-type="journal"><person-group><name><surname>Domina</surname><given-names>Gianniantonio</given-names></name><name><surname>Astuti</surname><given-names>Giovanni</given-names></name><name><surname>Bacchetta</surname><given-names>Gianluigi</given-names></name><name><surname>Barone</surname><given-names>Giulio</given-names></name><name><surname>Rešetnik</surname><given-names>Ivana</given-names></name><name><surname>Terlevic</surname><given-names>Ana</given-names></name><name><surname>Thiébaut</surname><given-names>Melanie</given-names></name><name><surname>Peruzzi</surname><given-names>Lorenzo</given-names></name></person-group><article-title>﻿Typification of 14 names in the <italic><tp:taxon-name><tp:taxon-name-part taxon-name-part-type="genus" reg="Dianthus">Dianthus</tp:taxon-name-part><tp:taxon-name-part taxon-name-part-type="species" reg="virgineus">virgineus</tp:taxon-name-part></tp:taxon-name></italic> group (<tp:taxon-name><tp:taxon-name-part taxon-name-part-type="genus" reg="Caryophyllaceae">Caryophyllaceae</tp:taxon-name-part></tp:taxon-name>)</article-title><source>PhytoKeys</source><day>13</day><month>12</month><year>2021</year><volume>187</volume><fpage>1</fpage><lpage>14</lpage><pub-id pub-id-type="doi">10.3897/phytokeys.187.75534</pub-id></mixed-citation></tp:treatment-meta><tp:nomenclature><label>﻿</label><tp:taxon-name>
            <object-id xmlns:xlink="http://www.w3.org/1999/xlink" content-type="arpha" xlink:type="simple">07A3FFBD-8CF9-587A-A721-A043FFE4FD45</object-id>
            <tp:taxon-name-part taxon-name-part-type="genus" reg="Dianthus">Dianthus</tp:taxon-name-part>
            <tp:taxon-name-part taxon-name-part-type="species" reg="saxicola">saxicola</tp:taxon-name-part>
          </tp:taxon-name><tp:taxon-authority>Jord., Pugill. Pl. Nov.: 29. 1852 [October 1852]</tp:taxon-authority><tp:nomenclature-citation-list><tp:nomenclature-citation><tp:taxon-name>
                <tp:taxon-name-part taxon-name-part-type="genus" reg="Dianthus"/>
                <tp:taxon-name-part taxon-name-part-type="species" reg="caryophyllus"/>
                <tp:taxon-name-part taxon-name-part-type="variety" reg="saxicola"/>
              </tp:taxon-name><comment>≡ <tp:taxon-name><tp:taxon-name-part taxon-name-part-type="genus" reg="Dianthus">D.</tp:taxon-name-part><tp:taxon-name-part taxon-name-part-type="species" reg="caryophyllus">caryophyllus</tp:taxon-name-part><tp:taxon-name-part taxon-name-part-type="infraspecific-rank">var.</tp:taxon-name-part><tp:taxon-name-part taxon-name-part-type="variety" reg="saxicola">saxicola</tp:taxon-name-part></tp:taxon-name> (Jord.) Cariot &amp; St-Lager, Étude Fl., éd. 8, 2: 103. 1889. </comment></tp:nomenclature-citation><tp:nomenclature-citation><tp:taxon-name>
                <tp:taxon-name-part taxon-name-part-type="genus" reg="Dianthus"/>
                <tp:taxon-name-part taxon-name-part-type="species" reg="sylvestris"/>
              </tp:taxon-name><comment>= <tp:taxon-name><tp:taxon-name-part taxon-name-part-type="genus" reg="Dianthus">D.</tp:taxon-name-part><tp:taxon-name-part taxon-name-part-type="species" reg="sylvestris">sylvestris</tp:taxon-name-part></tp:taxon-name> Wulfen in Jacq., Coll. 1: 237. 1786. [January-September 1786]. Ind. Loc.: “in lapidosis et rupestribus calcareis Beugesi et Delphinatus prope Lyon ubi eum legi”. </comment></tp:nomenclature-citation></tp:nomenclature-citation-list></tp:nomenclature><tp:treatment-sec sec-type="material" id="SECID0EQQAG"><title>Type.</title><p>(lectotype here designated): <italic><tp:taxon-name><tp:taxon-name-part taxon-name-part-type="genus" reg="Dianthus">Dianthus</tp:taxon-name-part><tp:taxon-name-part taxon-name-part-type="species" reg="saxicola">saxicola</tp:taxon-name-part></tp:taxon-name></italic> Jord., Serrières (Ain) près de Lyon, 7 June 1852, A. Jordan, LY0682162!</p></tp:treatment-sec><tp:treatment-sec sec-type="notes" id="SECID0EBRAG"><title>Note.</title><p>Two specimens belonging to the original material are housed at LY: LY0682162 and LY0088790. Both are in good condition. We have designated here the most complete one as the lectotype.</p><p>This specimen conforms to the description of the protologue and corresponds to the current application of the name, which is considered a distinct species by <xref ref-type="bibr" rid="B37">Tison and de Foucault (2014)</xref>. The lectotype of <italic><tp:taxon-name><tp:taxon-name-part taxon-name-part-type="genus" reg="Dianthus">D.</tp:taxon-name-part><tp:taxon-name-part taxon-name-part-type="species" reg="saxicola">saxicola</tp:taxon-name-part></tp:taxon-name></italic> has 10–15 cm long basal leaves and multiflorous scapes; concerning the shape of calyx teeth, it is very similar to the lectotype of <italic><tp:taxon-name><tp:taxon-name-part taxon-name-part-type="genus" reg="Dianthus">D.</tp:taxon-name-part><tp:taxon-name-part taxon-name-part-type="species" reg="inodorus">inodorus</tp:taxon-name-part></tp:taxon-name></italic> (L.) Gaertn., which in turn is currently included within the variability of <italic><tp:taxon-name><tp:taxon-name-part taxon-name-part-type="genus" reg="Dianthus">D.</tp:taxon-name-part><tp:taxon-name-part taxon-name-part-type="species" reg="sylvestris">sylvestris</tp:taxon-name-part></tp:taxon-name></italic> (<xref ref-type="bibr" rid="B15">Domina et al. 2021</xref>). Further research is needed to clarify the relationships between these two taxa.</p></tp:treatment-sec><ref-list><ref id="B37"><mixed-citation xmlns:xlink="http://www.w3.org/1999/xlink" xlink:type="simple"><person-group><name name-style="western"><surname>Tison</surname><given-names>J-M</given-names></name><name name-style="western"><surname>de Foucault</surname><given-names>B</given-names></name></person-group> (<year>2014</year>) Flora Gallica. Flore de France. Biotope Éditons, Mèze.</mixed-citation></ref><ref id="B15"><mixed-citation xmlns:xlink="http://www.w3.org/1999/xlink" xlink:type="simple"><person-group><name name-style="western"><surname>Domina</surname><given-names>G</given-names></name><name name-style="western"><surname>Astuti</surname><given-names>G</given-names></name><name name-style="western"><surname>Barone</surname><given-names>G</given-names></name><name name-style="western"><surname>Gargano</surname><given-names>D</given-names></name><name name-style="western"><surname>Minuto</surname><given-names>L</given-names></name><name name-style="western"><surname>Varaldo</surname><given-names>L</given-names></name><name name-style="western"><surname>Peruzzi</surname><given-names>L</given-names></name></person-group> (<year>2021</year>) <article-title>Lectotypification of the name <italic><tp:taxon-name><tp:taxon-name-part taxon-name-part-type="genus">Dianthus</tp:taxon-name-part><tp:taxon-name-part taxon-name-part-type="species">virgineus</tp:taxon-name-part></tp:taxon-name></italic> and consequences within the <italic><tp:taxon-name><tp:taxon-name-part taxon-name-part-type="genus">D.</tp:taxon-name-part><tp:taxon-name-part taxon-name-part-type="species">sylvestris</tp:taxon-name-part></tp:taxon-name></italic> group (<tp:taxon-name><tp:taxon-name-part taxon-name-part-type="genus">Caryophyllaceae</tp:taxon-name-part></tp:taxon-name>).</article-title><source>Taxon</source><volume>70</volume>(<issue>5</issue>): <fpage>1096</fpage>–<lpage>1100</lpage>. <ext-link xlink:type="simple" ext-link-type="doi" xlink:href="10.1002/tax.12563">https://doi.org/10.1002/tax.12563</ext-link></mixed-citation></ref></ref-list></tp:taxon-treatment>
