# Supplementary material for: ﻿Typification of 14 names in the Dianthusvirgineus group (Caryophyllaceae)
Source: PhytoKeys. 2021 Dec 13;187:1–14. doi: 10.3897/phytokeys.187.75534 (PMC8688405; doi:10.3897/phytokeys.187.75534)
Supplement: XML Treatment for Dianthus juratensis [file phytokeys.187.75534-treatment10.xml]

<!DOCTYPE tp:taxon-treatment
  PUBLIC "-//TaxonX//DTD Taxonomic Treatment Publishing DTD v0 20100105//EN" "tax-treatment-NSO.dtd">
<tp:taxon-treatment xmlns:tp="http://www.plazi.org/taxpub"><tp:treatment-meta><kwd-group><label>Taxon classification</label><kwd>
              <named-content content-type="kingdom">Plantae</named-content>
            </kwd><kwd>
              <named-content content-type="order">Caryophyllales</named-content>
            </kwd><kwd>
              <named-content content-type="family">Caryophyllaceae</named-content>
            </kwd></kwd-group><mixed-citation publication-type="journal"><person-group><name><surname>Domina</surname><given-names>Gianniantonio</given-names></name><name><surname>Astuti</surname><given-names>Giovanni</given-names></name><name><surname>Bacchetta</surname><given-names>Gianluigi</given-names></name><name><surname>Barone</surname><given-names>Giulio</given-names></name><name><surname>Rešetnik</surname><given-names>Ivana</given-names></name><name><surname>Terlevic</surname><given-names>Ana</given-names></name><name><surname>Thiébaut</surname><given-names>Melanie</given-names></name><name><surname>Peruzzi</surname><given-names>Lorenzo</given-names></name></person-group><article-title>﻿Typification of 14 names in the <italic><tp:taxon-name><tp:taxon-name-part taxon-name-part-type="genus" reg="Dianthus">Dianthus</tp:taxon-name-part><tp:taxon-name-part taxon-name-part-type="species" reg="virgineus">virgineus</tp:taxon-name-part></tp:taxon-name></italic> group (<tp:taxon-name><tp:taxon-name-part taxon-name-part-type="genus" reg="Caryophyllaceae">Caryophyllaceae</tp:taxon-name-part></tp:taxon-name>)</article-title><source>PhytoKeys</source><day>13</day><month>12</month><year>2021</year><volume>187</volume><fpage>1</fpage><lpage>14</lpage><pub-id pub-id-type="doi">10.3897/phytokeys.187.75534</pub-id></mixed-citation></tp:treatment-meta><tp:nomenclature><label>﻿</label><tp:taxon-name>
            <object-id xmlns:xlink="http://www.w3.org/1999/xlink" content-type="arpha" xlink:type="simple">D8A052A9-1CFD-58CC-B2FF-17C609CB2326</object-id>
            <tp:taxon-name-part taxon-name-part-type="genus" reg="Dianthus">Dianthus</tp:taxon-name-part>
            <tp:taxon-name-part taxon-name-part-type="species" reg="juratensis">juratensis</tp:taxon-name-part>
          </tp:taxon-name><tp:taxon-authority>Jord. in Billot, Annot.: 47. 1856. [December 1856]</tp:taxon-authority><tp:nomenclature-citation-list><tp:nomenclature-citation><tp:taxon-name>
                <tp:taxon-name-part taxon-name-part-type="genus" reg="Dianthus"/>
                <tp:taxon-name-part taxon-name-part-type="species" reg="caryophyllus"/>
                <tp:taxon-name-part taxon-name-part-type="variety" reg="juratensis"/>
              </tp:taxon-name><comment>≡ <tp:taxon-name><tp:taxon-name-part taxon-name-part-type="genus" reg="Dianthus">D.</tp:taxon-name-part><tp:taxon-name-part taxon-name-part-type="species" reg="caryophyllus">caryophyllus</tp:taxon-name-part><tp:taxon-name-part taxon-name-part-type="infraspecific-rank">var.</tp:taxon-name-part><tp:taxon-name-part taxon-name-part-type="variety" reg="juratensis">juratensis</tp:taxon-name-part></tp:taxon-name> (Jord.) Gren., Fl. Chaîne Jurass.: 105. 1865. </comment></tp:nomenclature-citation><tp:nomenclature-citation><tp:taxon-name>
                <tp:taxon-name-part taxon-name-part-type="genus" reg="Dianthus"/>
                <tp:taxon-name-part taxon-name-part-type="species" reg="sylvestris"/>
              </tp:taxon-name><comment>= <tp:taxon-name><tp:taxon-name-part taxon-name-part-type="genus" reg="Dianthus">D.</tp:taxon-name-part><tp:taxon-name-part taxon-name-part-type="species" reg="sylvestris">sylvestris</tp:taxon-name-part></tp:taxon-name> Wulfen in Jacq., Coll. 1: 237. 1786. [January-September 1786]. Ind. Loc.: “du Mont Reculet (Ain)”. </comment></tp:nomenclature-citation></tp:nomenclature-citation-list></tp:nomenclature><tp:treatment-sec sec-type="material" id="SECID0EXUAG"><title>Type.</title><p>(lectotype here designated): <italic><tp:taxon-name><tp:taxon-name-part taxon-name-part-type="genus" reg="Dianthus">Dianthus</tp:taxon-name-part><tp:taxon-name-part taxon-name-part-type="species" reg="juratensis">juratensis</tp:taxon-name-part></tp:taxon-name></italic> Jord., mont Reculet (Ain), 24 August 1854, [A. Jordan], LY0083755!</p></tp:treatment-sec><tp:treatment-sec sec-type="notes" id="SECID0EIVAG"><title>Note.</title><p>Another herbarium sheet (LY08259243) is preserved at LY; it contains plants collected in 1855 in Villeurbanne, where they were cultivated after being originally collected in the wild at Reculet (Ain).</p><p>The lectotype designated here matches the protologue and corresponds to the current application of the name, which is considered as a heterotypic synonym of <tp:taxon-name><tp:taxon-name-part taxon-name-part-type="genus" reg="Dianthus">D.</tp:taxon-name-part><tp:taxon-name-part taxon-name-part-type="species" reg="sylvestris">sylvestris</tp:taxon-name-part><tp:taxon-name-part taxon-name-part-type="infraspecific-rank">subsp.</tp:taxon-name-part><tp:taxon-name-part taxon-name-part-type="subspecies" reg="sylvestris">sylvestris</tp:taxon-name-part></tp:taxon-name> in <xref ref-type="bibr" rid="B26">Kerguélen (1993)</xref>. The lectotype of <italic><tp:taxon-name><tp:taxon-name-part taxon-name-part-type="genus" reg="Dianthus">Dianthus</tp:taxon-name-part><tp:taxon-name-part taxon-name-part-type="species" reg="juratensis">juratensis</tp:taxon-name-part></tp:taxon-name></italic>, concerning the shape of calyx teeth, is very similar to the lectotype of <italic><tp:taxon-name><tp:taxon-name-part taxon-name-part-type="genus" reg="Dianthus">D.</tp:taxon-name-part><tp:taxon-name-part taxon-name-part-type="species" reg="inodorus">inodorus</tp:taxon-name-part></tp:taxon-name></italic> (L.) Gaertn., which in turn is currently included within the variability of <italic><tp:taxon-name><tp:taxon-name-part taxon-name-part-type="genus" reg="Dianthus">D.</tp:taxon-name-part><tp:taxon-name-part taxon-name-part-type="species" reg="sylvestris">sylvestris</tp:taxon-name-part></tp:taxon-name></italic> (<xref ref-type="bibr" rid="B15">Domina et al. 2021</xref>).</p></tp:treatment-sec><ref-list><ref id="B26"><mixed-citation xmlns:xlink="http://www.w3.org/1999/xlink" xlink:type="simple"><person-group><name name-style="western"><surname>Kerguélen</surname><given-names>M</given-names></name></person-group> (<year>1993</year>) Index synonymique de la flore de France. Muséum national d’histoire naturelle, Paris.</mixed-citation></ref><ref id="B15"><mixed-citation xmlns:xlink="http://www.w3.org/1999/xlink" xlink:type="simple"><person-group><name name-style="western"><surname>Domina</surname><given-names>G</given-names></name><name name-style="western"><surname>Astuti</surname><given-names>G</given-names></name><name name-style="western"><surname>Barone</surname><given-names>G</given-names></name><name name-style="western"><surname>Gargano</surname><given-names>D</given-names></name><name name-style="western"><surname>Minuto</surname><given-names>L</given-names></name><name name-style="western"><surname>Varaldo</surname><given-names>L</given-names></name><name name-style="western"><surname>Peruzzi</surname><given-names>L</given-names></name></person-group> (<year>2021</year>) <article-title>Lectotypification of the name <italic><tp:taxon-name><tp:taxon-name-part taxon-name-part-type="genus">Dianthus</tp:taxon-name-part><tp:taxon-name-part taxon-name-part-type="species">virgineus</tp:taxon-name-part></tp:taxon-name></italic> and consequences within the <italic><tp:taxon-name><tp:taxon-name-part taxon-name-part-type="genus">D.</tp:taxon-name-part><tp:taxon-name-part taxon-name-part-type="species">sylvestris</tp:taxon-name-part></tp:taxon-name></italic> group (<tp:taxon-name><tp:taxon-name-part taxon-name-part-type="genus">Caryophyllaceae</tp:taxon-name-part></tp:taxon-name>).</article-title><source>Taxon</source><volume>70</volume>(<issue>5</issue>): <fpage>1096</fpage>–<lpage>1100</lpage>. <ext-link xlink:type="simple" ext-link-type="doi" xlink:href="10.1002/tax.12563">https://doi.org/10.1002/tax.12563</ext-link></mixed-citation></ref></ref-list></tp:taxon-treatment>
