# Supplementary material for: ﻿Typification of 14 names in the Dianthusvirgineus group (Caryophyllaceae)
Source: PhytoKeys. 2021 Dec 13;187:1–14. doi: 10.3897/phytokeys.187.75534 (PMC8688405; doi:10.3897/phytokeys.187.75534)
Supplement: XML Treatment for Dianthus sylvestris [file phytokeys.187.75534-treatment12.xml]

<!DOCTYPE tp:taxon-treatment
  PUBLIC "-//TaxonX//DTD Taxonomic Treatment Publishing DTD v0 20100105//EN" "tax-treatment-NSO.dtd">
<tp:taxon-treatment xmlns:tp="http://www.plazi.org/taxpub"><tp:treatment-meta><kwd-group><label>Taxon classification</label><kwd>
              <named-content content-type="kingdom">Plantae</named-content>
            </kwd><kwd>
              <named-content content-type="order">Caryophyllales</named-content>
            </kwd><kwd>
              <named-content content-type="family">Caryophyllaceae</named-content>
            </kwd></kwd-group><mixed-citation publication-type="journal"><person-group><name><surname>Domina</surname><given-names>Gianniantonio</given-names></name><name><surname>Astuti</surname><given-names>Giovanni</given-names></name><name><surname>Bacchetta</surname><given-names>Gianluigi</given-names></name><name><surname>Barone</surname><given-names>Giulio</given-names></name><name><surname>Rešetnik</surname><given-names>Ivana</given-names></name><name><surname>Terlevic</surname><given-names>Ana</given-names></name><name><surname>Thiébaut</surname><given-names>Melanie</given-names></name><name><surname>Peruzzi</surname><given-names>Lorenzo</given-names></name></person-group><article-title>﻿Typification of 14 names in the <italic><tp:taxon-name><tp:taxon-name-part taxon-name-part-type="genus" reg="Dianthus">Dianthus</tp:taxon-name-part><tp:taxon-name-part taxon-name-part-type="species" reg="virgineus">virgineus</tp:taxon-name-part></tp:taxon-name></italic> group (<tp:taxon-name><tp:taxon-name-part taxon-name-part-type="genus" reg="Caryophyllaceae">Caryophyllaceae</tp:taxon-name-part></tp:taxon-name>)</article-title><source>PhytoKeys</source><day>13</day><month>12</month><year>2021</year><volume>187</volume><fpage>1</fpage><lpage>14</lpage><pub-id pub-id-type="doi">10.3897/phytokeys.187.75534</pub-id></mixed-citation></tp:treatment-meta><tp:nomenclature><label>﻿</label><tp:taxon-name>
            <object-id xmlns:xlink="http://www.w3.org/1999/xlink" content-type="arpha" xlink:type="simple">CAE1C149-79A3-5BA7-AE6B-F258BCD3A9D1</object-id>
            <tp:taxon-name-part taxon-name-part-type="genus" reg="Dianthus">Dianthus</tp:taxon-name-part>
            <tp:taxon-name-part taxon-name-part-type="species" reg="sylvestris">sylvestris</tp:taxon-name-part>
          </tp:taxon-name><tp:taxon-authority>Wulfen in Jacq., Coll. 1: 237. 1786. [January-September 1786]</tp:taxon-authority><tp:nomenclature-citation-list><tp:nomenclature-citation><tp:taxon-name>
                <tp:taxon-name-part taxon-name-part-type="genus" reg="Dianthus"/>
                <tp:taxon-name-part taxon-name-part-type="species" reg="caryophyllus"/>
                <tp:taxon-name-part taxon-name-part-type="subspecies" reg="sylvestris"/>
              </tp:taxon-name><comment>≡ <tp:taxon-name><tp:taxon-name-part taxon-name-part-type="genus" reg="Dianthus">D.</tp:taxon-name-part><tp:taxon-name-part taxon-name-part-type="species" reg="caryophyllus">caryophyllus</tp:taxon-name-part><tp:taxon-name-part taxon-name-part-type="infraspecific-rank">subsp.</tp:taxon-name-part><tp:taxon-name-part taxon-name-part-type="subspecies" reg="sylvestris">sylvestris</tp:taxon-name-part></tp:taxon-name> (Wulfen) Rouy &amp; Foucaud, Fl. France 3: 193. 1896. Ind. Loc.: – “in montibus illis prope Ponewitsch Baronis Wolkensberg in Carniolia, tum in M. Utocsek prope Pillichgraz; in iis. Vallis Rablensis; denique &amp; in iis Vallis Canalensis &amp;c.”. </comment></tp:nomenclature-citation></tp:nomenclature-citation-list></tp:nomenclature><tp:treatment-sec sec-type="Types" id="SECID0ET5AG"><title>Types.</title><p>(lectotype here designated): The water-coloured iconography published by <xref ref-type="bibr" rid="B22">Jacquin (1781–1786</xref>, t. 82, the small individual on the right).</p></tp:treatment-sec><tp:treatment-sec sec-type="notes" id="SECID0E45AG"><title>Note.</title><p>The iconography designated by <xref ref-type="bibr" rid="B5">Bacchetta et al. (2010)</xref> as neotype is actually part of the original material as uncited illustration (Art. 9.12 of the <abbrev xmlns:xlink="http://www.w3.org/1999/xlink" xlink:title="International Code of Nomenclature" id="ABBRID0EH6AG" xlink:type="simple">ICN</abbrev>), since Jacquin’s Icones and Collectanea work are interrelated. Therefore this neotypification must be corrected in lectotypification. This illustration depicts two individuals: one small with a 2 branched single-flowered stem and one large, unbranched but with multiflowered stems and basal leaves three times longer, exemplifying morphological variation in this species. In the protologue, it is clearly stated that the larger plant was seen only once in Monte Re, near Lake of Predil, NE Italy (“Uno duntaxat, quod miratus sum, loco Montis regii Rablensis, giganteum inveni, caulibus cubitalibus bi- &amp; trifloris”), while smaller plants are common elsewhere in Carniola. Accordingly, we can conclude that the two drawings depict plants originating from two different areas, thus belonging to two different gatherings. Consequently, the type designated by <xref ref-type="bibr" rid="B5">Bacchetta et al. (2010</xref>: 143), neotype or lectotype, belongs to more than one gathering and cannot be accepted as a type (Art. 8.1, 8.2, 9.3 of the <abbrev xmlns:xlink="http://www.w3.org/1999/xlink" xlink:title="International Code of Nomenclature" id="ABBRID0EP6AG" xlink:type="simple">ICN</abbrev>). Thus, the name remains to be typified. No other original material for this name exists (<xref ref-type="bibr" rid="B12">de Langen et al. 1984</xref>), so that we select here as lectotype only the small specimen of the water-coloured iconography published by Jacquin at table 86 that better fits the description “folia ... pollicari aut circiter longitudine… Caulis subquinquepollicaris... Flos plerumque unicus [Leaves … one inch or about one inch long, stem less than 5 inches ... flower generally single]”.</p><p>The lectotype here selected agrees with the current application of the name by numerous authors, e.g., <xref ref-type="bibr" rid="B26">Kerguélen (1993)</xref>, <xref ref-type="bibr" rid="B5">Bacchetta et al. (2010)</xref>, <xref ref-type="bibr" rid="B37">Tison and de Foucault (2014)</xref>, <xref ref-type="bibr" rid="B8">Brullo and Guarino (2017)</xref>, who consider <italic><tp:taxon-name><tp:taxon-name-part taxon-name-part-type="genus" reg="Dianthus">D.</tp:taxon-name-part><tp:taxon-name-part taxon-name-part-type="species" reg="sylvestris">sylvestris</tp:taxon-name-part></tp:taxon-name></italic> as an accepted species. The overall size of the plant, and the length of the leaves are not stable characters for taxonomic discrimination. The shape and relative size of calyx and epicalyx scales are better discriminating taxonomic characters and are evident in the lectotype. These features allow to distinguish <tp:taxon-name><tp:taxon-name-part taxon-name-part-type="genus" reg="Dianthus">D.</tp:taxon-name-part><tp:taxon-name-part taxon-name-part-type="species" reg="sylvestris">sylvestris</tp:taxon-name-part><tp:taxon-name-part taxon-name-part-type="infraspecific-rank">subsp.</tp:taxon-name-part><tp:taxon-name-part taxon-name-part-type="subspecies" reg="sylvestris">sylvestris</tp:taxon-name-part></tp:taxon-name> from <tp:taxon-name><tp:taxon-name-part taxon-name-part-type="genus" reg="Dianthus">D.</tp:taxon-name-part><tp:taxon-name-part taxon-name-part-type="species" reg="sylvestris">sylvestris</tp:taxon-name-part><tp:taxon-name-part taxon-name-part-type="infraspecific-rank">subsp.</tp:taxon-name-part><tp:taxon-name-part taxon-name-part-type="subspecies" reg="tergestinus">tergestinus</tp:taxon-name-part></tp:taxon-name> (<xref ref-type="bibr" rid="B5">Bacchetta et al. 2010</xref>).</p></tp:treatment-sec><ref-list><ref id="B22"><mixed-citation xmlns:xlink="http://www.w3.org/1999/xlink" xlink:type="simple"><person-group><name name-style="western"><surname>Jacquin</surname><given-names>NJ</given-names></name></person-group> (<year>1781–1786</year>) Icones plantarum rariorum 1 Christianum Fridericum Wappler, Vindobonae.</mixed-citation></ref><ref id="B5"><mixed-citation xmlns:xlink="http://www.w3.org/1999/xlink" xlink:type="simple"><person-group><name name-style="western"><surname>Bacchetta</surname><given-names>G</given-names></name><name name-style="western"><surname>Brullo</surname><given-names>S</given-names></name><name name-style="western"><surname>Casti</surname><given-names>M</given-names></name><name name-style="western"><surname>Giusso del Galdo</surname><given-names>GP</given-names></name></person-group> (<year>2010</year>) <article-title>Taxonomic revision of the <italic><tp:taxon-name><tp:taxon-name-part taxon-name-part-type="genus">Dianthus</tp:taxon-name-part><tp:taxon-name-part taxon-name-part-type="species">sylvestris</tp:taxon-name-part></tp:taxon-name></italic> group (<tp:taxon-name><tp:taxon-name-part taxon-name-part-type="genus">Caryophyllaceae</tp:taxon-name-part></tp:taxon-name>) in Central-Southern Italy, Sicily and Sardinia.</article-title><source>Nordic Journal of Botany</source><volume>28</volume>(<issue>2</issue>): <fpage>137</fpage>–<lpage>173</lpage>. <ext-link xlink:type="simple" ext-link-type="doi" xlink:href="10.1111/j.1756-1051.2009.00459.x">https://doi.org/10.1111/j.1756-1051.2009.00459.x</ext-link></mixed-citation></ref><ref id="B12"><mixed-citation xmlns:xlink="http://www.w3.org/1999/xlink" xlink:type="simple"><person-group><name name-style="western"><surname>de Langen</surname><given-names>FR</given-names></name><name name-style="western"><surname>Oost</surname><given-names>EH</given-names></name><name name-style="western"><surname>Jarvis</surname><given-names>CE</given-names></name></person-group> (<year>1984</year>) <article-title>Lectotypification of <italic><tp:taxon-name><tp:taxon-name-part taxon-name-part-type="genus">Dianthus</tp:taxon-name-part><tp:taxon-name-part taxon-name-part-type="species">caryophyllus</tp:taxon-name-part></tp:taxon-name></italic> L. and <italic><tp:taxon-name><tp:taxon-name-part taxon-name-part-type="genus">D.</tp:taxon-name-part><tp:taxon-name-part taxon-name-part-type="species">chinensis</tp:taxon-name-part></tp:taxon-name></italic> L. (<tp:taxon-name><tp:taxon-name-part taxon-name-part-type="genus">Caryophyllaceae</tp:taxon-name-part></tp:taxon-name>).</article-title><source>Taxon</source><volume>33</volume>(<issue>4</issue>): <fpage>716</fpage>–<lpage>724</lpage>. <ext-link xlink:type="simple" ext-link-type="doi" xlink:href="10.2307/1220794">https://doi.org/10.2307/1220794</ext-link></mixed-citation></ref><ref id="B26"><mixed-citation xmlns:xlink="http://www.w3.org/1999/xlink" xlink:type="simple"><person-group><name name-style="western"><surname>Kerguélen</surname><given-names>M</given-names></name></person-group> (<year>1993</year>) Index synonymique de la flore de France. Muséum national d’histoire naturelle, Paris.</mixed-citation></ref><ref id="B37"><mixed-citation xmlns:xlink="http://www.w3.org/1999/xlink" xlink:type="simple"><person-group><name name-style="western"><surname>Tison</surname><given-names>J-M</given-names></name><name name-style="western"><surname>de Foucault</surname><given-names>B</given-names></name></person-group> (<year>2014</year>) Flora Gallica. Flore de France. Biotope Éditons, Mèze.</mixed-citation></ref><ref id="B8"><mixed-citation xmlns:xlink="http://www.w3.org/1999/xlink" xlink:type="simple"><person-group><name name-style="western"><surname>Brullo</surname><given-names>S</given-names></name><name name-style="western"><surname>Guarino</surname><given-names>R</given-names></name></person-group> (<year>2017</year>) <article-title>Complesso di <italic><tp:taxon-name><tp:taxon-name-part taxon-name-part-type="genus">D.</tp:taxon-name-part><tp:taxon-name-part taxon-name-part-type="species">sylvestris</tp:taxon-name-part></tp:taxon-name></italic>.</article-title> In: <person-group><name name-style="western"><surname>Pignatti</surname><given-names>S</given-names></name></person-group> (<role>Ed.</role>) <issue-title>Flora d’Italia (Vol.</issue-title><source>2). New Business Media, Milano</source>, <fpage>200</fpage>–<lpage>205</lpage>.</mixed-citation></ref></ref-list></tp:taxon-treatment>
