# Supplementary material for: ﻿Typification of 14 names in the Dianthusvirgineus group (Caryophyllaceae)
Source: PhytoKeys. 2021 Dec 13;187:1–14. doi: 10.3897/phytokeys.187.75534 (PMC8688405; doi:10.3897/phytokeys.187.75534)
Supplement: XML Treatment for Dianthus sylvestris var. garganicus [file phytokeys.187.75534-treatment13.xml]

<!DOCTYPE tp:taxon-treatment
  PUBLIC "-//TaxonX//DTD Taxonomic Treatment Publishing DTD v0 20100105//EN" "tax-treatment-NSO.dtd">
<tp:taxon-treatment xmlns:tp="http://www.plazi.org/taxpub"><tp:treatment-meta><kwd-group><label>Taxon classification</label><kwd>
              <named-content content-type="kingdom">Plantae</named-content>
            </kwd><kwd>
              <named-content content-type="order">Caryophyllales</named-content>
            </kwd><kwd>
              <named-content content-type="family">Caryophyllaceae</named-content>
            </kwd></kwd-group><mixed-citation publication-type="journal"><person-group><name><surname>Domina</surname><given-names>Gianniantonio</given-names></name><name><surname>Astuti</surname><given-names>Giovanni</given-names></name><name><surname>Bacchetta</surname><given-names>Gianluigi</given-names></name><name><surname>Barone</surname><given-names>Giulio</given-names></name><name><surname>Rešetnik</surname><given-names>Ivana</given-names></name><name><surname>Terlevic</surname><given-names>Ana</given-names></name><name><surname>Thiébaut</surname><given-names>Melanie</given-names></name><name><surname>Peruzzi</surname><given-names>Lorenzo</given-names></name></person-group><article-title>﻿Typification of 14 names in the <italic><tp:taxon-name><tp:taxon-name-part taxon-name-part-type="genus" reg="Dianthus">Dianthus</tp:taxon-name-part><tp:taxon-name-part taxon-name-part-type="species" reg="virgineus">virgineus</tp:taxon-name-part></tp:taxon-name></italic> group (<tp:taxon-name><tp:taxon-name-part taxon-name-part-type="genus" reg="Caryophyllaceae">Caryophyllaceae</tp:taxon-name-part></tp:taxon-name>)</article-title><source>PhytoKeys</source><day>13</day><month>12</month><year>2021</year><volume>187</volume><fpage>1</fpage><lpage>14</lpage><pub-id pub-id-type="doi">10.3897/phytokeys.187.75534</pub-id></mixed-citation></tp:treatment-meta><tp:nomenclature><label>﻿</label><tp:taxon-name>
            <object-id xmlns:xlink="http://www.w3.org/1999/xlink" content-type="arpha" xlink:type="simple">51CA0E78-BDFB-58F0-94E9-42CFAE26AF79</object-id>
            <tp:taxon-name-part taxon-name-part-type="genus" reg="Dianthus">Dianthus</tp:taxon-name-part>
            <tp:taxon-name-part taxon-name-part-type="species" reg="sylvestris">sylvestris</tp:taxon-name-part>
            <tp:taxon-name-part taxon-name-part-type="infraspecific-rank">var.</tp:taxon-name-part>
            <tp:taxon-name-part taxon-name-part-type="variety" reg="garganicus">garganicus</tp:taxon-name-part>
          </tp:taxon-name><tp:taxon-authority>Ten., Fl. Napol. Syll.: 208. 1831. [July-August 1831]</tp:taxon-authority><tp:nomenclature-citation-list><tp:nomenclature-citation><tp:taxon-name>
                <tp:taxon-name-part taxon-name-part-type="genus" reg="Dianthus"/>
                <tp:taxon-name-part taxon-name-part-type="species" reg="caryophyllus"/>
                <tp:taxon-name-part taxon-name-part-type="subspecies" reg="garganicus"/>
              </tp:taxon-name><comment>≡ <tp:taxon-name><tp:taxon-name-part taxon-name-part-type="genus" reg="Dianthus">D.</tp:taxon-name-part><tp:taxon-name-part taxon-name-part-type="species" reg="caryophyllus">caryophyllus</tp:taxon-name-part><tp:taxon-name-part taxon-name-part-type="infraspecific-rank">subsp.</tp:taxon-name-part><tp:taxon-name-part taxon-name-part-type="subspecies" reg="garganicus">garganicus</tp:taxon-name-part></tp:taxon-name> (Ten.) Grande, Boll. Soc. Bot. Ital. 1912: 178. 1912. </comment></tp:nomenclature-citation><tp:nomenclature-citation><tp:taxon-name>
                <tp:taxon-name-part taxon-name-part-type="genus" reg="Dianthus"/>
                <tp:taxon-name-part taxon-name-part-type="species" reg="caryophyllus"/>
                <tp:taxon-name-part taxon-name-part-type="variety" reg="garganicus"/>
              </tp:taxon-name><comment>≡ <tp:taxon-name><tp:taxon-name-part taxon-name-part-type="genus" reg="Dianthus">D.</tp:taxon-name-part><tp:taxon-name-part taxon-name-part-type="species" reg="caryophyllus">caryophyllus</tp:taxon-name-part><tp:taxon-name-part taxon-name-part-type="infraspecific-rank">var.</tp:taxon-name-part><tp:taxon-name-part taxon-name-part-type="variety" reg="garganicus">garganicus</tp:taxon-name-part></tp:taxon-name> (Ten.) Fiori, Nuova Fl. Italia 1: 512. 1924. </comment></tp:nomenclature-citation><tp:nomenclature-citation><tp:taxon-name>
                <tp:taxon-name-part taxon-name-part-type="genus" reg="Dianthus"/>
                <tp:taxon-name-part taxon-name-part-type="species" reg="sylvestris"/>
                <tp:taxon-name-part taxon-name-part-type="subspecies" reg="garganicus"/>
              </tp:taxon-name><comment>≡ <tp:taxon-name><tp:taxon-name-part taxon-name-part-type="genus" reg="Dianthus">D.</tp:taxon-name-part><tp:taxon-name-part taxon-name-part-type="species" reg="sylvestris">sylvestris</tp:taxon-name-part><tp:taxon-name-part taxon-name-part-type="infraspecific-rank">subsp.</tp:taxon-name-part><tp:taxon-name-part taxon-name-part-type="subspecies" reg="garganicus">garganicus</tp:taxon-name-part></tp:taxon-name> (Ten.) Pignatti, Giorn. Bot. Ital. 107: 211. 1973. </comment></tp:nomenclature-citation><tp:nomenclature-citation><tp:taxon-name>
                <tp:taxon-name-part taxon-name-part-type="genus" reg="Dianthus"/>
                <tp:taxon-name-part taxon-name-part-type="species" reg="garganicus"/>
              </tp:taxon-name><comment>≡ <tp:taxon-name><tp:taxon-name-part taxon-name-part-type="genus" reg="Dianthus">D.</tp:taxon-name-part><tp:taxon-name-part taxon-name-part-type="species" reg="garganicus">garganicus</tp:taxon-name-part></tp:taxon-name> (Ten.) Brullo, Braun-Blanquetia 2: 31. 1988. </comment></tp:nomenclature-citation><tp:nomenclature-citation><tp:taxon-name>
                <tp:taxon-name-part taxon-name-part-type="genus" reg="Dianthus"/>
                <tp:taxon-name-part taxon-name-part-type="species" reg="tarentinus"/>
              </tp:taxon-name><comment>= <tp:taxon-name><tp:taxon-name-part taxon-name-part-type="genus" reg="Dianthus">D.</tp:taxon-name-part><tp:taxon-name-part taxon-name-part-type="species" reg="tarentinus">tarentinus</tp:taxon-name-part></tp:taxon-name> Lacaita, Nuovo Giorn. Bot. Ital. n.s., 18(4): 511. 1911. Ind. Loc.: “Gargano”. </comment></tp:nomenclature-citation></tp:nomenclature-citation-list></tp:nomenclature><tp:treatment-sec sec-type="material" id="SECID0E3FBG"><title>Type.</title><p>(lectotype here designated): <italic><tp:taxon-name><tp:taxon-name-part taxon-name-part-type="genus" reg="Dianthus">Dianthus</tp:taxon-name-part><tp:taxon-name-part taxon-name-part-type="species" reg="sylvaticus">sylvaticus</tp:taxon-name-part></tp:taxon-name></italic>, <italic><tp:taxon-name><tp:taxon-name-part taxon-name-part-type="genus" reg="Dianthus">D.</tp:taxon-name-part><tp:taxon-name-part taxon-name-part-type="species" reg="sylvestris">sylvestris</tp:taxon-name-part></tp:taxon-name></italic> Ten. Fl. Neap. Prodr. (1811) p. xxv. - Eiusd. Fl. Nap. I (1811–1815) p. 231, Gargano, Tenore misit Nov 1827 / Herb. J. Gay., Presented by Dr. Hooker, February 1868, K000725365 (photo!).</p></tp:treatment-sec><tp:treatment-sec sec-type="notes" id="SECID0EYGBG"><title>Note.</title><p>In the same herbarium sheet three herbarium specimens, sent by Michele Tenore to Jaques Étienne Gay, are mounted. K000725363 was collected by Tenore from Calmaldoli (Campania, Italy) in November 1825; K000725364 by Nicolas Bové from La Calle (Algeria) in June 1839, and K000725365 by Tenore from Gargano (Apulia, Italy) in November 1827. In NAP there is a specimen from Gargano with the handwriting by Michele Tenore, lacking a date.</p><p>The lectotype designated here matches the protologue and corresponds to the current application of the name, which is considered as a heterotypic synonym of <italic><tp:taxon-name><tp:taxon-name-part taxon-name-part-type="genus" reg="Dianthus">D.</tp:taxon-name-part><tp:taxon-name-part taxon-name-part-type="species" reg="tarentinus">tarentinus</tp:taxon-name-part></tp:taxon-name></italic> Lacaita (<xref ref-type="bibr" rid="B5">Bacchetta et al. 2010</xref>; <xref ref-type="bibr" rid="B8">Brullo and Guarino 2017</xref>; <xref ref-type="bibr" rid="B6">Bartolucci et al. 2018</xref>). This synonymy is here confirmed based on the shape and size of the leaves, of the scales of the epicalyx and of the calyx which are observable on the types of the two taxa.</p></tp:treatment-sec><ref-list><ref id="B5"><mixed-citation xmlns:xlink="http://www.w3.org/1999/xlink" xlink:type="simple"><person-group><name name-style="western"><surname>Bacchetta</surname><given-names>G</given-names></name><name name-style="western"><surname>Brullo</surname><given-names>S</given-names></name><name name-style="western"><surname>Casti</surname><given-names>M</given-names></name><name name-style="western"><surname>Giusso del Galdo</surname><given-names>GP</given-names></name></person-group> (<year>2010</year>) <article-title>Taxonomic revision of the <italic><tp:taxon-name><tp:taxon-name-part taxon-name-part-type="genus">Dianthus</tp:taxon-name-part><tp:taxon-name-part taxon-name-part-type="species">sylvestris</tp:taxon-name-part></tp:taxon-name></italic> group (<tp:taxon-name><tp:taxon-name-part taxon-name-part-type="genus">Caryophyllaceae</tp:taxon-name-part></tp:taxon-name>) in Central-Southern Italy, Sicily and Sardinia.</article-title><source>Nordic Journal of Botany</source><volume>28</volume>(<issue>2</issue>): <fpage>137</fpage>–<lpage>173</lpage>. <ext-link xlink:type="simple" ext-link-type="doi" xlink:href="10.1111/j.1756-1051.2009.00459.x">https://doi.org/10.1111/j.1756-1051.2009.00459.x</ext-link></mixed-citation></ref><ref id="B8"><mixed-citation xmlns:xlink="http://www.w3.org/1999/xlink" xlink:type="simple"><person-group><name name-style="western"><surname>Brullo</surname><given-names>S</given-names></name><name name-style="western"><surname>Guarino</surname><given-names>R</given-names></name></person-group> (<year>2017</year>) <article-title>Complesso di <italic><tp:taxon-name><tp:taxon-name-part taxon-name-part-type="genus">D.</tp:taxon-name-part><tp:taxon-name-part taxon-name-part-type="species">sylvestris</tp:taxon-name-part></tp:taxon-name></italic>.</article-title> In: <person-group><name name-style="western"><surname>Pignatti</surname><given-names>S</given-names></name></person-group> (<role>Ed.</role>) <issue-title>Flora d’Italia (Vol.</issue-title><source>2). New Business Media, Milano</source>, <fpage>200</fpage>–<lpage>205</lpage>.</mixed-citation></ref><ref id="B6"><mixed-citation xmlns:xlink="http://www.w3.org/1999/xlink" xlink:type="simple"><person-group><name name-style="western"><surname>Bartolucci</surname><given-names>F</given-names></name><name name-style="western"><surname>Peruzzi</surname><given-names>L</given-names></name><name name-style="western"><surname>Galasso</surname><given-names>G</given-names></name><name name-style="western"><surname>Albano</surname><given-names>A</given-names></name><name name-style="western"><surname>Alessandrini</surname><given-names>A</given-names></name><name name-style="western"><surname>Ardenghi</surname><given-names>NMG</given-names></name><name name-style="western"><surname>Astuti</surname><given-names>G</given-names></name><name name-style="western"><surname>Bacchetta</surname><given-names>G</given-names></name><name name-style="western"><surname>Ballelli</surname><given-names>S</given-names></name><name name-style="western"><surname>Banfi</surname><given-names>E</given-names></name><name name-style="western"><surname>Barberis</surname><given-names>G</given-names></name><name name-style="western"><surname>Bernardo</surname><given-names>L</given-names></name><name name-style="western"><surname>Bouvet</surname><given-names>D</given-names></name><name name-style="western"><surname>Bovio</surname><given-names>M</given-names></name><name name-style="western"><surname>Cecchi</surname><given-names>L</given-names></name><name name-style="western"><surname>Di Pietro</surname><given-names>R</given-names></name><name name-style="western"><surname>Domina</surname><given-names>G</given-names></name><name name-style="western"><surname>Fascetti</surname><given-names>S</given-names></name><name name-style="western"><surname>Fenu</surname><given-names>G</given-names></name><name name-style="western"><surname>Festi</surname><given-names>F</given-names></name><name name-style="western"><surname>Foggi</surname><given-names>B</given-names></name><name name-style="western"><surname>Gallo</surname><given-names>L</given-names></name><name name-style="western"><surname>Gottschlich</surname><given-names>G</given-names></name><name name-style="western"><surname>Gubellini</surname><given-names>L</given-names></name><name name-style="western"><surname>Iamonico</surname><given-names>D</given-names></name><name name-style="western"><surname>Iberite</surname><given-names>M</given-names></name><name name-style="western"><surname>Jiménez-Mejías</surname><given-names>P</given-names></name><name name-style="western"><surname>Lattanzi</surname><given-names>E</given-names></name><name name-style="western"><surname>Marchetti</surname><given-names>D</given-names></name><name name-style="western"><surname>Martinetto</surname><given-names>E</given-names></name><name name-style="western"><surname>Masin</surname><given-names>RR</given-names></name><name name-style="western"><surname>Medagli</surname><given-names>P</given-names></name><name name-style="western"><surname>Passalacqua</surname><given-names>NG</given-names></name><name name-style="western"><surname>Peccenini</surname><given-names>S</given-names></name><name name-style="western"><surname>Pennesi</surname><given-names>R</given-names></name><name name-style="western"><surname>Pierini</surname><given-names>B</given-names></name><name name-style="western"><surname>Poldini</surname><given-names>L</given-names></name><name name-style="western"><surname>Prosser</surname><given-names>F</given-names></name><name name-style="western"><surname>Raimondo</surname><given-names>FM</given-names></name><name name-style="western"><surname>Roma-Marzio</surname><given-names>F</given-names></name><name name-style="western"><surname>Rosati</surname><given-names>L</given-names></name><name name-style="western"><surname>Santangelo</surname><given-names>A</given-names></name><name name-style="western"><surname>Scoppola</surname><given-names>A</given-names></name><name name-style="western"><surname>Scortegagna</surname><given-names>S</given-names></name><name name-style="western"><surname>Selvaggi</surname><given-names>A</given-names></name><name name-style="western"><surname>Selvi</surname><given-names>F</given-names></name><name name-style="western"><surname>Soldano</surname><given-names>A</given-names></name><name name-style="western"><surname>Stinca</surname><given-names>A</given-names></name><name name-style="western"><surname>Wagensommer</surname><given-names>RP</given-names></name><name name-style="western"><surname>Wilhalm</surname><given-names>T</given-names></name><name name-style="western"><surname>Conti</surname><given-names>F</given-names></name></person-group> (<year>2018</year>) <article-title>An updated checklist of the vascular flora native to Italy.</article-title><source>Plant Biosystems</source><volume>152</volume>(<issue>2</issue>): <fpage>179</fpage>–<lpage>303</lpage>. <ext-link xlink:type="simple" ext-link-type="doi" xlink:href="10.1080/11263504.2017.1419996">https://doi.org/10.1080/11263504.2017.1419996</ext-link></mixed-citation></ref></ref-list></tp:taxon-treatment>
