# Supplementary material for: ﻿Typification of 14 names in the Dianthusvirgineus group (Caryophyllaceae)
Source: PhytoKeys. 2021 Dec 13;187:1–14. doi: 10.3897/phytokeys.187.75534 (PMC8688405; doi:10.3897/phytokeys.187.75534)
Supplement: XML Treatment for Dianthus virgineus var. tergestinus [file phytokeys.187.75534-treatment14.xml]

<!DOCTYPE tp:taxon-treatment
  PUBLIC "-//TaxonX//DTD Taxonomic Treatment Publishing DTD v0 20100105//EN" "tax-treatment-NSO.dtd">
<tp:taxon-treatment xmlns:tp="http://www.plazi.org/taxpub"><tp:treatment-meta><kwd-group><label>Taxon classification</label><kwd>
              <named-content content-type="kingdom">Plantae</named-content>
            </kwd><kwd>
              <named-content content-type="order">Caryophyllales</named-content>
            </kwd><kwd>
              <named-content content-type="family">Caryophyllaceae</named-content>
            </kwd></kwd-group><mixed-citation publication-type="journal"><person-group><name><surname>Domina</surname><given-names>Gianniantonio</given-names></name><name><surname>Astuti</surname><given-names>Giovanni</given-names></name><name><surname>Bacchetta</surname><given-names>Gianluigi</given-names></name><name><surname>Barone</surname><given-names>Giulio</given-names></name><name><surname>Rešetnik</surname><given-names>Ivana</given-names></name><name><surname>Terlevic</surname><given-names>Ana</given-names></name><name><surname>Thiébaut</surname><given-names>Melanie</given-names></name><name><surname>Peruzzi</surname><given-names>Lorenzo</given-names></name></person-group><article-title>﻿Typification of 14 names in the <italic><tp:taxon-name><tp:taxon-name-part taxon-name-part-type="genus" reg="Dianthus">Dianthus</tp:taxon-name-part><tp:taxon-name-part taxon-name-part-type="species" reg="virgineus">virgineus</tp:taxon-name-part></tp:taxon-name></italic> group (<tp:taxon-name><tp:taxon-name-part taxon-name-part-type="genus" reg="Caryophyllaceae">Caryophyllaceae</tp:taxon-name-part></tp:taxon-name>)</article-title><source>PhytoKeys</source><day>13</day><month>12</month><year>2021</year><volume>187</volume><fpage>1</fpage><lpage>14</lpage><pub-id pub-id-type="doi">10.3897/phytokeys.187.75534</pub-id></mixed-citation></tp:treatment-meta><tp:nomenclature><label>﻿</label><tp:taxon-name>
            <object-id xmlns:xlink="http://www.w3.org/1999/xlink" content-type="arpha" xlink:type="simple">E00D1489-A393-5BC1-99F9-A8F9892264FC</object-id>
            <tp:taxon-name-part taxon-name-part-type="genus" reg="Dianthus">Dianthus</tp:taxon-name-part>
            <tp:taxon-name-part taxon-name-part-type="species" reg="virgineus">virgineus</tp:taxon-name-part>
            <tp:taxon-name-part taxon-name-part-type="infraspecific-rank">var.</tp:taxon-name-part>
            <tp:taxon-name-part taxon-name-part-type="variety" reg="tergestinus">tergestinus</tp:taxon-name-part>
          </tp:taxon-name><tp:taxon-authority>Rchb., Icon. Fl. Germ. Helv. 6: 47, pl. 266 fig. 5049β?. 1842–1844. [1844 publ. 1842–1844]</tp:taxon-authority><tp:nomenclature-citation-list><tp:nomenclature-citation><tp:taxon-name>
                <tp:taxon-name-part taxon-name-part-type="genus" reg="Dianthus"/>
                <tp:taxon-name-part taxon-name-part-type="species" reg="tergestinus"/>
              </tp:taxon-name><comment>≡ <tp:taxon-name><tp:taxon-name-part taxon-name-part-type="genus" reg="Dianthus">D.</tp:taxon-name-part><tp:taxon-name-part taxon-name-part-type="species" reg="tergestinus">tergestinus</tp:taxon-name-part></tp:taxon-name> (Rchb.) A.Kern., Sched. Fl. Exs. Austro-Hung. 2: 71. 1883. </comment></tp:nomenclature-citation><tp:nomenclature-citation><tp:taxon-name>
                <tp:taxon-name-part taxon-name-part-type="genus" reg="Dianthus"/>
                <tp:taxon-name-part taxon-name-part-type="species" reg="caryophyllus"/>
                <tp:taxon-name-part taxon-name-part-type="variety" reg="tergestinus"/>
              </tp:taxon-name><comment>≡ <tp:taxon-name><tp:taxon-name-part taxon-name-part-type="genus" reg="Dianthus">D.</tp:taxon-name-part><tp:taxon-name-part taxon-name-part-type="species" reg="caryophyllus">caryophyllus</tp:taxon-name-part><tp:taxon-name-part taxon-name-part-type="infraspecific-rank">var.</tp:taxon-name-part><tp:taxon-name-part taxon-name-part-type="variety" reg="tergestinus">tergestinus</tp:taxon-name-part></tp:taxon-name> (Rchb.) Tanfani in Caruel, Fl. Ital. 9(2): 283. 1892. </comment></tp:nomenclature-citation><tp:nomenclature-citation><tp:taxon-name>
                <tp:taxon-name-part taxon-name-part-type="genus" reg="Dianthus"/>
                <tp:taxon-name-part taxon-name-part-type="species" reg="sylvestris"/>
                <tp:taxon-name-part taxon-name-part-type="subspecies" reg="tergestinus"/>
              </tp:taxon-name><comment>≡ <tp:taxon-name><tp:taxon-name-part taxon-name-part-type="genus" reg="Dianthus">D.</tp:taxon-name-part><tp:taxon-name-part taxon-name-part-type="species" reg="sylvestris">sylvestris</tp:taxon-name-part><tp:taxon-name-part taxon-name-part-type="infraspecific-rank">subsp.</tp:taxon-name-part><tp:taxon-name-part taxon-name-part-type="subspecies" reg="tergestinus">tergestinus</tp:taxon-name-part></tp:taxon-name> (Rchb.) Hayek, Repert. Spec. Nov. Regni Veg. Beih. 30(1, 2): 247. 1924. Ind. Loc.: none [but Trieste, Italy, can be easily inferred from the epithet “tergestinus” that means “from Trieste”]. </comment></tp:nomenclature-citation></tp:nomenclature-citation-list></tp:nomenclature><tp:treatment-sec sec-type="material" id="SECID0EXKBG"><title>Type.</title><p>(lectotype here designated): Rchb., Icon. Fl. Germ. Helv. 6: pl. 266 fig. 5049β. 1842–1844.</p></tp:treatment-sec><tp:treatment-sec sec-type="notes" id="SECID0E3KBG"><title>Note.</title><p>The main text (Icon. Fl. Germ. Helv. 6: 47. 1842–1844. [1844 publ. 1842–1844]) lacks a written diagnosis or description, and, in any case, it is not clear if the plate was published simultaneously with the main text. <xref ref-type="bibr" rid="B34">Stafleu and Cowan (1983)</xref> reports that the volume 6 was published between 1842 and 1844, even though the title page shows 1844. However, this name was validly published on plate CCLXVI (= 266) by an illustration with analysis (Arts. 38.7 and 38.8 of the <abbrev xmlns:xlink="http://www.w3.org/1999/xlink" xlink:title="International Code of Nomenclature" id="ABBRID0EGLBG" xlink:type="simple">ICN</abbrev>), which is obviously part of the original material.</p><p>This taxon is considered as a subspecies of <italic><tp:taxon-name><tp:taxon-name-part taxon-name-part-type="genus" reg="Dianthus">D.</tp:taxon-name-part><tp:taxon-name-part taxon-name-part-type="species" reg="sylvestris">sylvestris</tp:taxon-name-part></tp:taxon-name></italic> by <xref ref-type="bibr" rid="B40">Vangjeli (2015)</xref>, <xref ref-type="bibr" rid="B8">Brullo and Guarino (2017)</xref>, <xref ref-type="bibr" rid="B6">Bartolucci et al. (2018)</xref>, <xref ref-type="bibr" rid="B30">Peruzzi et al. (2019)</xref>, and <xref ref-type="bibr" rid="B27">Nikolić (2020)</xref>. It differs from <tp:taxon-name><tp:taxon-name-part taxon-name-part-type="genus" reg="Dianthus">D.</tp:taxon-name-part><tp:taxon-name-part taxon-name-part-type="species" reg="sylvestris">sylvestris</tp:taxon-name-part><tp:taxon-name-part taxon-name-part-type="infraspecific-rank">subsp.</tp:taxon-name-part><tp:taxon-name-part taxon-name-part-type="subspecies" reg="sylvestris">sylvestris</tp:taxon-name-part></tp:taxon-name> by having a poorly developed mucro of the epicalyx scales and entire petals. Its distribution (Trieste area and along the north-eastern Adriatic coast), separated from the main range of <tp:taxon-name><tp:taxon-name-part taxon-name-part-type="genus" reg="Dianthus">D.</tp:taxon-name-part><tp:taxon-name-part taxon-name-part-type="species" reg="sylvestris">sylvestris</tp:taxon-name-part><tp:taxon-name-part taxon-name-part-type="infraspecific-rank">subsp.</tp:taxon-name-part><tp:taxon-name-part taxon-name-part-type="subspecies" reg="sylvestris">sylvestris</tp:taxon-name-part></tp:taxon-name>, is compatible with the rank of subspecies.</p></tp:treatment-sec><ref-list><ref id="B34"><mixed-citation xmlns:xlink="http://www.w3.org/1999/xlink" xlink:type="simple"><person-group><name name-style="western"><surname>Stafleu</surname><given-names>A</given-names></name><name name-style="western"><surname>Cowan</surname><given-names>RS</given-names></name></person-group> (<year>1983</year>) Taxonomic literature (2<sup>nd</sup> ed., Vol. 6). Bohn, Scheltema &amp; Holkema, Utrecht.</mixed-citation></ref><ref id="B40"><mixed-citation xmlns:xlink="http://www.w3.org/1999/xlink" xlink:type="simple"><person-group><name name-style="western"><surname>Vangjeli</surname><given-names>J</given-names></name></person-group> (<year>2015</year>) Excursion Flora of Albania. Koeltz, Königstein.</mixed-citation></ref><ref id="B8"><mixed-citation xmlns:xlink="http://www.w3.org/1999/xlink" xlink:type="simple"><person-group><name name-style="western"><surname>Brullo</surname><given-names>S</given-names></name><name name-style="western"><surname>Guarino</surname><given-names>R</given-names></name></person-group> (<year>2017</year>) <article-title>Complesso di <italic><tp:taxon-name><tp:taxon-name-part taxon-name-part-type="genus">D.</tp:taxon-name-part><tp:taxon-name-part taxon-name-part-type="species">sylvestris</tp:taxon-name-part></tp:taxon-name></italic>.</article-title> In: <person-group><name name-style="western"><surname>Pignatti</surname><given-names>S</given-names></name></person-group> (<role>Ed.</role>) <issue-title>Flora d’Italia (Vol.</issue-title><source>2). New Business Media, Milano</source>, <fpage>200</fpage>–<lpage>205</lpage>.</mixed-citation></ref><ref id="B6"><mixed-citation xmlns:xlink="http://www.w3.org/1999/xlink" xlink:type="simple"><person-group><name name-style="western"><surname>Bartolucci</surname><given-names>F</given-names></name><name name-style="western"><surname>Peruzzi</surname><given-names>L</given-names></name><name name-style="western"><surname>Galasso</surname><given-names>G</given-names></name><name name-style="western"><surname>Albano</surname><given-names>A</given-names></name><name name-style="western"><surname>Alessandrini</surname><given-names>A</given-names></name><name name-style="western"><surname>Ardenghi</surname><given-names>NMG</given-names></name><name name-style="western"><surname>Astuti</surname><given-names>G</given-names></name><name name-style="western"><surname>Bacchetta</surname><given-names>G</given-names></name><name name-style="western"><surname>Ballelli</surname><given-names>S</given-names></name><name name-style="western"><surname>Banfi</surname><given-names>E</given-names></name><name name-style="western"><surname>Barberis</surname><given-names>G</given-names></name><name name-style="western"><surname>Bernardo</surname><given-names>L</given-names></name><name name-style="western"><surname>Bouvet</surname><given-names>D</given-names></name><name name-style="western"><surname>Bovio</surname><given-names>M</given-names></name><name name-style="western"><surname>Cecchi</surname><given-names>L</given-names></name><name name-style="western"><surname>Di Pietro</surname><given-names>R</given-names></name><name name-style="western"><surname>Domina</surname><given-names>G</given-names></name><name name-style="western"><surname>Fascetti</surname><given-names>S</given-names></name><name name-style="western"><surname>Fenu</surname><given-names>G</given-names></name><name name-style="western"><surname>Festi</surname><given-names>F</given-names></name><name name-style="western"><surname>Foggi</surname><given-names>B</given-names></name><name name-style="western"><surname>Gallo</surname><given-names>L</given-names></name><name name-style="western"><surname>Gottschlich</surname><given-names>G</given-names></name><name name-style="western"><surname>Gubellini</surname><given-names>L</given-names></name><name name-style="western"><surname>Iamonico</surname><given-names>D</given-names></name><name name-style="western"><surname>Iberite</surname><given-names>M</given-names></name><name name-style="western"><surname>Jiménez-Mejías</surname><given-names>P</given-names></name><name name-style="western"><surname>Lattanzi</surname><given-names>E</given-names></name><name name-style="western"><surname>Marchetti</surname><given-names>D</given-names></name><name name-style="western"><surname>Martinetto</surname><given-names>E</given-names></name><name name-style="western"><surname>Masin</surname><given-names>RR</given-names></name><name name-style="western"><surname>Medagli</surname><given-names>P</given-names></name><name name-style="western"><surname>Passalacqua</surname><given-names>NG</given-names></name><name name-style="western"><surname>Peccenini</surname><given-names>S</given-names></name><name name-style="western"><surname>Pennesi</surname><given-names>R</given-names></name><name name-style="western"><surname>Pierini</surname><given-names>B</given-names></name><name name-style="western"><surname>Poldini</surname><given-names>L</given-names></name><name name-style="western"><surname>Prosser</surname><given-names>F</given-names></name><name name-style="western"><surname>Raimondo</surname><given-names>FM</given-names></name><name name-style="western"><surname>Roma-Marzio</surname><given-names>F</given-names></name><name name-style="western"><surname>Rosati</surname><given-names>L</given-names></name><name name-style="western"><surname>Santangelo</surname><given-names>A</given-names></name><name name-style="western"><surname>Scoppola</surname><given-names>A</given-names></name><name name-style="western"><surname>Scortegagna</surname><given-names>S</given-names></name><name name-style="western"><surname>Selvaggi</surname><given-names>A</given-names></name><name name-style="western"><surname>Selvi</surname><given-names>F</given-names></name><name name-style="western"><surname>Soldano</surname><given-names>A</given-names></name><name name-style="western"><surname>Stinca</surname><given-names>A</given-names></name><name name-style="western"><surname>Wagensommer</surname><given-names>RP</given-names></name><name name-style="western"><surname>Wilhalm</surname><given-names>T</given-names></name><name name-style="western"><surname>Conti</surname><given-names>F</given-names></name></person-group> (<year>2018</year>) <article-title>An updated checklist of the vascular flora native to Italy.</article-title><source>Plant Biosystems</source><volume>152</volume>(<issue>2</issue>): <fpage>179</fpage>–<lpage>303</lpage>. <ext-link xlink:type="simple" ext-link-type="doi" xlink:href="10.1080/11263504.2017.1419996">https://doi.org/10.1080/11263504.2017.1419996</ext-link></mixed-citation></ref><ref id="B30"><mixed-citation xmlns:xlink="http://www.w3.org/1999/xlink" xlink:type="simple"><person-group><name name-style="western"><surname>Peruzzi</surname><given-names>L</given-names></name><name name-style="western"><surname>Galasso</surname><given-names>G</given-names></name><name name-style="western"><surname>Domina</surname><given-names>G</given-names></name><name name-style="western"><surname>Bartolucci</surname><given-names>F</given-names></name><name name-style="western"><surname>Santangelo</surname><given-names>A</given-names></name><name name-style="western"><surname>Alessandrini</surname><given-names>A</given-names></name><name name-style="western"><surname>Astuti</surname><given-names>G</given-names></name><name name-style="western"><surname>D’Antraccoli</surname><given-names>M</given-names></name><name name-style="western"><surname>Roma-Marzio</surname><given-names>F</given-names></name><name name-style="western"><surname>Ardenghi</surname><given-names>NMG</given-names></name><name name-style="western"><surname>Barberis</surname><given-names>G</given-names></name><name name-style="western"><surname>Conti</surname><given-names>F</given-names></name><name name-style="western"><surname>Bernardo</surname><given-names>L</given-names></name><name name-style="western"><surname>Peccenini</surname><given-names>S</given-names></name><name name-style="western"><surname>Stinca</surname><given-names>A</given-names></name><name name-style="western"><surname>Wagensommer</surname><given-names>RP</given-names></name><name name-style="western"><surname>Bonari</surname><given-names>G</given-names></name><name name-style="western"><surname>Iamonico</surname><given-names>D</given-names></name><name name-style="western"><surname>Iberite</surname><given-names>M</given-names></name><name name-style="western"><surname>Viciani</surname><given-names>D</given-names></name><name name-style="western"><surname>Del Guacchio</surname><given-names>E</given-names></name><name name-style="western"><surname>Giusso Del Galdo</surname><given-names>G</given-names></name><name name-style="western"><surname>Lastrucci</surname><given-names>L</given-names></name><name name-style="western"><surname>Villani</surname><given-names>M</given-names></name><name name-style="western"><surname>Brunu</surname><given-names>A</given-names></name><name name-style="western"><surname>Magrini</surname><given-names>S</given-names></name><name name-style="western"><surname>Pistarino</surname><given-names>A</given-names></name><name name-style="western"><surname>Brullo</surname><given-names>S</given-names></name><name name-style="western"><surname>Salmeri</surname><given-names>C</given-names></name><name name-style="western"><surname>Brundu</surname><given-names>G</given-names></name><name name-style="western"><surname>Clementi</surname><given-names>M</given-names></name><name name-style="western"><surname>Carli</surname><given-names>E</given-names></name><name name-style="western"><surname>Vacca</surname><given-names>G</given-names></name><name name-style="western"><surname>Marcucci</surname><given-names>R</given-names></name><name name-style="western"><surname>Banfi</surname><given-names>E</given-names></name><name name-style="western"><surname>Longo</surname><given-names>D</given-names></name><name name-style="western"><surname>Di Pietro</surname><given-names>R</given-names></name><name name-style="western"><surname>Passalacqua</surname><given-names>NG</given-names></name></person-group> (<year>2019</year>) <article-title>An inventory of the names of native, non-endemic vascular plants described from Italy, their loci classici and types.</article-title><source>Phytotaxa</source><volume>410</volume>(<issue>1</issue>): <fpage>1</fpage>–<lpage>215</lpage>. <ext-link xlink:type="simple" ext-link-type="doi" xlink:href="10.11646/phytotaxa.410.1.1">https://doi.org/10.11646/phytotaxa.410.1.1</ext-link></mixed-citation></ref><ref id="B27"><mixed-citation xmlns:xlink="http://www.w3.org/1999/xlink" xlink:type="simple"><person-group><name name-style="western"><surname>Nikolić</surname><given-names>T</given-names></name></person-group> (<year>2020</year>) Flora Croatica. Vaskularna flora Republike Hrvatske (Vol. 2). Alfa d.d., Zagreb.</mixed-citation></ref></ref-list></tp:taxon-treatment>
